# Supplementary material for: 2-Chloro­benzo[h]quinoline-3-carbaldehyde
Source: Acta Crystallogr Sect E Struct Rep Online. 2009 Oct 10;65(Pt 11):o2711. doi: 10.1107/S1600536809040720 (PMC2971165; doi:10.1107/S1600536809040720)
Supplement: Supplementary file 2 [file e-65-o2711-Isup2.hkl]

# 
# h,k,l, Fc-squared, Fo-squared, sigma(Fo-squared) and status flag 
# 
data_I
_shelx_title '  P21c' 
_shelx_refln_list_code          4 
_shelx_F_calc_maximum      136.42 
_exptl_crystal_F_000       496.00 
_reflns_d_resolution_high  0.8409 
 
loop_ 
 _symmetry_equiv_pos_as_xyz 
 'x, y, z' 
 '-x, y+1/2, -z+1/2' 
 '-x, -y, -z' 
 'x, -y-1/2, z-1/2' 
 
_cell_length_a     3.9833 
_cell_length_b    12.4722 
_cell_length_c    21.4561 
_cell_angle_alpha  90.000 
_cell_angle_beta   90.687 
_cell_angle_gamma  90.000 
 
_shelx_F_squared_multiplier     1.000 
 
loop_ 
 _refln_index_h 
 _refln_index_k 
 _refln_index_l 
 _refln_F_squared_calc 
 _refln_F_squared_meas 
 _refln_F_squared_sigma 
 _refln_observed_status 
   1   0   0     2065.60     2025.02     27.61 o 
   2   0   0      555.81      561.76     26.54 o 
   3   0   0      123.17      145.44     14.85 o 
   4   0   0      137.85      124.97     38.06 o 
   1   1   0     4221.87     4168.61     37.91 o 
   2   1   0       71.06       70.56      5.69 o 
   3   1   0      613.80      668.22     17.48 o 
   4   1   0       44.42        2.88     30.07 o 
   0   2   0      645.67      644.51     10.85 o 
   1   2   0     2051.56     2045.47     20.63 o 
   2   2   0        4.23        1.08      5.31 o 
   3   2   0      212.20      226.10     12.43 o 
   4   2   0        1.49        8.55     27.48 o 
   1   3   0      805.05      782.63     11.29 o 
   2   3   0       16.24       12.77      5.66 o 
   3   3   0      140.73      169.10     15.37 o 
   4   3   0        3.56      -16.28     28.95 o 
   0   4   0      623.40      626.54     10.67 o 
   1   4   0      382.92      354.22      9.06 o 
   2   4   0      503.14      486.11     11.70 o 
   3   4   0       34.05       20.56     11.02 o 
   4   4   0        8.06       19.52     25.09 o 
   1   5   0       71.85       73.98      6.73 o 
   2   5   0        4.60        5.00      5.41 o 
   3   5   0       52.62       67.94     11.72 o 
   4   5   0        3.30       -9.11     25.00 o 
   0   6   0      257.88      265.62      9.24 o 
   1   6   0        2.09        3.74      6.24 o 
   2   6   0        0.09       -2.61      6.58 o 
   3   6   0       48.66       43.55     11.37 o 
   4   6   0        3.71       13.67     31.59 o 
   1   7   0      435.09      443.63     14.75 o 
   2   7   0        1.28       -0.92      7.59 o 
   3   7   0       29.85       22.54     16.52 o 
   4   7   0        5.02       15.73     35.43 o 
   0   8   0      951.32      881.44     19.93 o 
   1   8   0      274.89      261.21     14.35 o 
   2   8   0      819.22      828.29     28.63 o 
   3   8   0       14.17        5.89     17.79 o 
   1   9   0     1718.58     1751.35     35.71 o 
   2   9   0      358.97      352.98     21.12 o 
   3   9   0       13.10        7.07     19.41 o 
   0  10   0      216.40      195.94     14.79 o 
   1  10   0       53.08       55.29     14.20 o 
   2  10   0      174.58      142.63     18.10 o 
   3  10   0       13.00       34.05     22.03 o 
   1  11   0        8.16       -3.78     14.16 o 
   2  11   0        5.27        2.02     18.65 o 
   3  11   0        1.23       10.06     27.31 o 
   0  12   0      305.97      266.39     59.67 o 
   1  12   0       94.19       63.81     15.64 o 
   2  12   0       21.46       16.12     20.48 o 
   1  13   0        3.19       -5.78     26.19 o 
   2  13   0        2.73        4.57     21.93 o 
   0  14   0       35.85       84.15     38.03 o 
   1  14   0       65.37       72.12     29.47 o 
  -4   1   1      156.58      125.22     37.68 o 
  -3   1   1       59.78       57.34     11.23 o 
  -2   1   1      122.50      127.32      6.03 o 
  -1   1   1     5391.67     5210.47     34.73 o 
   1   1   1      216.43      200.07      6.64 o 
   2   1   1     1294.45     1300.49     19.14 o 
   3   1   1      234.01      249.62     12.80 o 
   4   1   1        4.29       -0.83     25.93 o 
  -4   2   1       41.78       -5.09     31.16 o 
  -3   2   1      141.87      141.93      9.57 o 
  -2   2   1       11.04       11.75      5.03 o 
  -1   2   1     4406.49     4356.63     25.22 o 
   0   2   1     4636.71     4350.53     28.12 o 
   1   2   1     8263.32     7903.88     41.21 o 
   2   2   1       11.36        9.51      5.21 o 
   3   2   1       29.26       26.10      8.25 o 
   4   2   1        0.00        5.65     24.91 o 
  -4   3   1       17.93        1.16     28.43 o 
  -3   3   1       60.77       59.21     11.98 o 
  -2   3   1       65.21       63.89      5.94 o 
  -1   3   1      401.15      435.41     10.38 o 
   0   3   1       77.67       75.76      3.70 o 
   1   3   1       21.87       20.06      3.75 o 
   2   3   1        0.55        0.25      5.81 o 
   3   3   1        4.75        2.15      9.70 o 
   4   3   1       32.05       11.70     25.78 o 
  -4   4   1       14.31       14.28     26.36 o 
  -3   4   1        5.95        8.64     11.12 o 
  -2   4   1      258.46      255.98      8.93 o 
  -1   4   1       39.55       33.35      4.37 o 
   0   4   1      209.59      207.52      5.11 o 
   1   4   1       12.03        7.15      4.03 o 
   2   4   1      122.33      115.99      7.24 o 
   3   4   1       20.32       27.89     12.48 o 
   4   4   1        0.24        8.58     21.92 o 
  -4   5   1       14.69        6.94     26.69 o 
  -3   5   1       63.88       72.38     11.44 o 
  -2   5   1       69.09       70.07      6.23 o 
  -1   5   1      310.54      311.68     10.51 o 
   0   5   1     1102.72     1108.46     11.50 o 
   1   5   1        5.26        2.72      5.36 o 
   2   5   1      234.37      241.08     10.36 o 
   3   5   1        4.67       12.94     11.35 o 
   4   5   1       29.42       48.59     23.22 o 
  -4   6   1        4.92      -15.44     34.40 o 
  -3   6   1        9.55       11.46     12.61 o 
  -2   6   1       23.57       18.66      6.50 o 
  -1   6   1     2002.07     1992.46     23.10 o 
   0   6   1      185.97      179.32      6.13 o 
   1   6   1       43.01       38.18      6.83 o 
   2   6   1      383.42      364.08     14.67 o 
   3   6   1       95.97      121.48     11.61 o 
   4   6   1        1.67       75.51     49.97 o 
  -4   7   1        5.99       -7.01     44.11 o 
  -3   7   1        1.99        7.71     13.59 o 
  -2   7   1       55.19       52.35      6.51 o 
  -1   7   1       26.28       18.81      7.82 o 
   0   7   1      193.32      193.32      7.04 o 
   1   7   1      522.96      543.55     15.94 o 
   2   7   1       18.62       10.68      7.19 o 
   3   7   1        1.11       -2.96     17.45 o 
   4   7   1       39.53       23.11     36.67 o 
  -3   8   1       24.21       31.37     17.75 o 
  -2   8   1     1630.11     1626.51     36.66 o 
  -1   8   1       16.45       17.47      9.02 o 
   0   8   1       50.64       43.92      5.10 o 
   1   8   1      112.92      112.11     10.79 o 
   2   8   1      117.33      112.59     14.32 o 
   3   8   1        0.03       -6.04     17.22 o 
  -3   9   1       42.53       35.92     19.34 o 
  -2   9   1       11.06        6.99     13.01 o 
  -1   9   1      239.65      224.89     15.47 o 
   0   9   1      796.98      790.92     14.14 o 
   1   9   1       68.42       70.94     10.72 o 
   2   9   1       74.88       72.57     14.71 o 
   3   9   1       10.07       -1.15     19.61 o 
  -3  10   1      232.35      239.09     25.14 o 
  -2  10   1      120.86       99.38     17.32 o 
  -1  10   1       20.68       22.89     13.08 o 
   0  10   1       30.05       16.51      7.84 o 
   1  10   1     1163.43     1184.79     33.02 o 
   2  10   1       11.21       16.99     14.48 o 
   3  10   1       20.38        9.59     21.71 o 
  -3  11   1        1.41       -1.91     25.63 o 
  -2  11   1       10.57        2.27     18.52 o 
  -1  11   1       15.90       10.31     14.60 o 
   0  11   1      205.15      191.62     16.71 o 
   1  11   1      333.90      340.27     22.00 o 
   2  11   1        1.53       -1.46     17.75 o 
   3  11   1        8.38       14.80     23.95 o 
  -2  12   1       17.49       15.95     20.60 o 
  -1  12   1        0.61        2.73     16.43 o 
   0  12   1      173.92      222.74     22.82 o 
   1  12   1      105.31       78.63     17.92 o 
   2  12   1       10.36       22.08     20.22 o 
  -2  13   1       39.86       36.48     22.66 o 
  -1  13   1        0.01       21.89     27.81 o 
   0  13   1      125.41       75.04     27.55 o 
   1  13   1       15.41        0.85     18.86 o 
   2  13   1       24.57        5.64     23.72 o 
  -1  14   1       92.91       73.78     31.54 o 
   0  14   1        0.11      -18.17     28.95 o 
   1  14   1       59.00       87.03     28.68 o 
  -4   0   2      301.42      224.33     50.71 o 
  -3   0   2      213.90      215.35     15.63 o 
  -2   0   2     1135.84     1097.86     26.71 o 
  -1   0   2     5527.13     5370.58     64.61 o 
   1   0   2      545.04      548.24     12.64 o 
   2   0   2      379.19      362.08     15.95 o 
   3   0   2      400.09      370.15     16.79 o 
   4   0   2        0.83       14.99     35.01 o 
  -4   1   2        6.37       -6.74     31.80 o 
  -3   1   2       38.57       39.44      5.89 o 
  -2   1   2      578.66      619.21     18.06 o 
  -1   1   2     7638.98     7574.81     50.30 o 
   1   1   2     1402.95     1382.89     13.97 o 
   2   1   2     1048.21     1089.18     19.75 o 
   3   1   2      144.57      168.81     10.30 o 
   4   1   2        1.48       -3.21     26.02 o 
  -4   2   2        5.98        5.83     28.86 o 
  -3   2   2       39.34       49.75      8.50 o 
  -2   2   2      128.07      122.51      7.03 o 
  -1   2   2    18611.71    18621.77     66.48 o 
   0   2   2     2570.31     2578.11     23.88 o 
   1   2   2       40.49       39.08      4.32 o 
   2   2   2      357.59      361.46     12.85 o 
   3   2   2       18.99       10.93      7.61 o 
   4   2   2        0.01       -4.05     24.50 o 
  -4   3   2        0.83        3.48     30.46 o 
  -3   3   2       86.18      106.20     11.40 o 
  -2   3   2      136.60      143.05      6.42 o 
  -1   3   2      599.30      626.85     10.74 o 
   0   3   2       56.85       64.48      4.97 o 
   1   3   2       62.67       58.15      4.60 o 
   2   3   2       15.94       19.14      5.20 o 
   3   3   2       13.12       17.17     11.23 o 
   4   3   2        0.16        7.76     24.26 o 
  -4   4   2       65.56       50.28     31.70 o 
  -3   4   2       11.55       14.12     11.03 o 
  -2   4   2      123.64      119.41      6.70 o 
  -1   4   2       31.39       27.18      4.21 o 
   0   4   2     5513.50     5440.28     43.19 o 
   1   4   2      717.51      701.66     13.66 o 
   2   4   2        5.35        1.87      5.12 o 
   3   4   2       93.31      119.60     14.18 o 
   4   4   2        0.46      -18.65     23.12 o 
  -4   5   2        8.91      -21.41     26.38 o 
  -3   5   2       52.23       61.43     12.62 o 
  -2   5   2      124.21      125.82      7.42 o 
  -1   5   2       61.08       58.13      5.10 o 
   0   5   2        0.56       -0.30      3.62 o 
   1   5   2      169.44      146.18      9.87 o 
   2   5   2        2.36        7.29      6.62 o 
   3   5   2       47.78       64.11     11.92 o 
   4   5   2       15.05        6.90     22.03 o 
  -4   6   2        2.03       12.91     35.88 o 
  -3   6   2       94.59       74.24     13.16 o 
  -2   6   2       51.52       44.61      6.65 o 
  -1   6   2      345.68      314.17     10.86 o 
   0   6   2       16.46       18.38      4.16 o 
   1   6   2       11.51       13.80      6.46 o 
   2   6   2      149.63      143.05      9.62 o 
   3   6   2        1.51        4.37     11.58 o 
   4   6   2       20.18       12.06     28.02 o 
  -4   7   2        1.78       12.75     37.52 o 
  -3   7   2        6.89        7.59     13.78 o 
  -2   7   2      982.38      945.31     23.90 o 
  -1   7   2      369.02      365.90     11.99 o 
   0   7   2     1054.02     1067.26     14.78 o 
   1   7   2     2036.02     2134.19     34.59 o 
   2   7   2       22.79       23.97      6.44 o 
   3   7   2       69.24       68.52     13.65 o 
   4   7   2        0.47       -5.64     34.06 o 
  -3   8   2       45.17       53.02     17.22 o 
  -2   8   2       52.66       54.80      8.94 o 
  -1   8   2      471.62      453.09     19.61 o 
   0   8   2      374.30      361.78      9.64 o 
   1   8   2     1147.44     1246.68     26.28 o 
   2   8   2      335.04      349.83     20.69 o 
   3   8   2       38.06       28.33     18.10 o 
  -3   9   2      109.64      109.07     19.31 o 
  -2   9   2      458.30      464.35     27.22 o 
  -1   9   2       70.20       59.53      8.08 o 
   0   9   2        6.33        0.16      5.96 o 
   1   9   2       74.50       56.45     12.89 o 
   2   9   2       45.44       36.66     12.66 o 
   3   9   2       35.46       29.03     19.95 o 
  -3  10   2        2.52      -26.59     23.95 o 
  -2  10   2      213.90      162.11     19.02 o 
  -1  10   2       12.47       13.75     14.90 o 
   0  10   2      250.44      233.30     12.67 o 
   1  10   2      551.27      543.37     24.17 o 
   2  10   2       14.94       18.91     13.70 o 
   3  10   2        1.28        0.50     22.60 o 
  -3  11   2       77.61      111.77     28.15 o 
  -2  11   2       10.57        9.22     18.55 o 
  -1  11   2      184.46      222.34     21.26 o 
   0  11   2      450.99      456.01     20.02 o 
   1  11   2        2.53       11.19     15.25 o 
   2  11   2       54.09       44.86     18.53 o 
   3  11   2        6.89       -4.67     26.63 o 
  -2  12   2      141.08      183.96     22.42 o 
  -1  12   2       13.23       17.07     16.23 o 
   0  12   2       13.37      -15.05     16.66 o 
   1  12   2        4.68        6.77     17.22 o 
   2  12   2       72.54       71.35     20.64 o 
  -2  13   2        0.18       11.88     26.05 o 
  -1  13   2        1.36      -19.93     26.60 o 
   0  13   2       12.48       -0.67     25.08 o 
   1  13   2        3.21       -5.33     19.09 o 
   2  13   2        5.53       18.95     23.28 o 
  -1  14   2        2.94        3.16     31.11 o 
   0  14   2       17.89        9.40     28.00 o 
   1  14   2        6.22        7.92     29.31 o 
  -4   1   3        3.87       16.00     36.36 o 
  -3   1   3       43.32       48.41     22.27 o 
  -2   1   3      262.43      264.35      9.36 o 
  -1   1   3    11104.36    11062.95     75.28 o 
   0   1   3      289.62      280.90      6.66 o 
   1   1   3        2.86        1.05      4.08 o 
   2   1   3      512.41      502.27     12.11 o 
   3   1   3      103.24       98.96     10.86 o 
   4   1   3        4.82       36.21     24.27 o 
  -4   2   3       33.44       55.46     30.84 o 
  -3   2   3       17.24       21.31      7.67 o 
  -2   2   3     3501.07     3475.02     47.54 o 
  -1   2   3    11056.58    11017.46     52.35 o 
   0   2   3     2301.84     2345.15     33.50 o 
   1   2   3      913.50      857.39     11.53 o 
   2   2   3     1220.52     1255.28     22.82 o 
   3   2   3       47.23       53.77      8.67 o 
   4   2   3        9.37       10.12     25.33 o 
  -4   3   3       51.97       37.32     29.03 o 
  -3   3   3       49.28       41.86      9.41 o 
  -2   3   3     1740.37     1796.31     24.16 o 
  -1   3   3       52.06       42.29      6.10 o 
   0   3   3      254.39      259.65      8.36 o 
   1   3   3      171.11      166.03      6.25 o 
   2   3   3     1888.80     2045.82     36.71 o 
   3   3   3       17.83       25.47     10.38 o 
   4   3   3        1.57       31.06     23.39 o 
  -4   4   3        1.83      -29.79     32.38 o 
  -3   4   3        0.47        0.27     10.71 o 
  -2   4   3      200.99      181.06     12.02 o 
  -1   4   3      728.03      719.57     17.97 o 
   0   4   3     1165.90     1154.00     14.38 o 
   1   4   3      708.69      712.46     12.19 o 
   2   4   3      201.56      211.01     10.17 o 
   3   4   3       24.74       22.43     11.21 o 
   4   4   3        2.77       -1.07     23.40 o 
  -4   5   3       38.04       28.83     27.52 o 
  -3   5   3       68.13       41.25     14.37 o 
  -2   5   3        0.31       -1.59      5.40 o 
  -1   5   3      659.07      621.97     14.73 o 
   0   5   3     1360.83     1401.47     21.38 o 
   1   5   3      208.65      204.05      9.72 o 
   2   5   3      392.84      397.31     13.63 o 
   3   5   3       79.47       91.98     16.50 o 
   4   5   3       32.66       16.66     23.10 o 
  -4   6   3       25.04       31.36     32.48 o 
  -3   6   3     1110.55     1076.26     32.46 o 
  -2   6   3       23.92       23.13      6.52 o 
  -1   6   3      198.74      200.41     10.58 o 
   0   6   3      673.85      659.63     12.36 o 
   1   6   3     1382.57     1515.73     36.94 o 
   2   6   3      380.29      393.45     13.66 o 
   3   6   3        3.23       16.24     12.22 o 
   4   6   3       96.94      119.99     29.20 o 
  -4   7   3        3.06       -5.16     36.91 o 
  -3   7   3      477.53      450.29     22.61 o 
  -2   7   3      184.33      185.63     12.03 o 
  -1   7   3       10.39        8.81      4.97 o 
   0   7   3      567.39      587.13     13.38 o 
   1   7   3       15.85       14.38      6.36 o 
   2   7   3       59.30       47.15      6.73 o 
   3   7   3        6.29        8.04     12.51 o 
   4   7   3       26.72       26.21     34.87 o 
  -3   8   3       25.57       16.56     16.92 o 
  -2   8   3      241.10      241.15     10.64 o 
  -1   8   3        4.98       -0.56      3.96 o 
   0   8   3        7.30        7.77      5.99 o 
   1   8   3        0.55        0.56      5.34 o 
   2   8   3       33.22       39.29     11.80 o 
   3   8   3       31.34       24.48     16.56 o 
  -3   9   3        1.03      -10.60     21.34 o 
  -2   9   3      206.96      190.96     19.06 o 
  -1   9   3      131.72      108.81     11.49 o 
   0   9   3        1.68        4.61      6.54 o 
   1   9   3        7.10        7.09     11.82 o 
   2   9   3      147.65      162.06     15.58 o 
   3   9   3       16.70        8.89     21.42 o 
  -3  10   3        0.04        1.27     23.16 o 
  -2  10   3       60.42       53.81     16.99 o 
  -1  10   3      112.50      127.43     16.94 o 
   0  10   3      807.92      781.28     16.96 o 
   1  10   3      139.22      132.80     17.04 o 
   2  10   3       36.74       39.95     14.23 o 
   3  10   3       13.18       -0.56     23.55 o 
  -3  11   3       39.89       43.14     27.09 o 
  -2  11   3       12.43       37.41     18.55 o 
  -1  11   3      288.34      297.81     24.45 o 
   0  11   3       93.44       93.44     12.20 o 
   1  11   3        2.68        0.50     15.52 o 
   2  11   3        1.19        6.55     17.77 o 
   3  11   3       32.13       23.35     26.54 o 
  -2  12   3       61.25       72.29     20.78 o 
  -1  12   3        8.21       -2.27     16.29 o 
   0  12   3       92.97       71.55     16.89 o 
   1  12   3        1.30       20.44     16.86 o 
   2  12   3        9.79      -12.58     21.57 o 
  -2  13   3        1.78        4.44     25.67 o 
  -1  13   3       10.86      -18.87     25.82 o 
   0  13   3       34.46       14.66     21.32 o 
   1  13   3       25.41       23.31     19.15 o 
   2  13   3        2.73      -12.63     25.70 o 
  -1  14   3        0.30      -13.30     29.91 o 
   0  14   3       72.41       55.52     28.65 o 
   1  14   3       27.06       -2.88     30.84 o 
  -4   0   4       33.03        6.04     57.67 o 
  -3   0   4       56.55      113.88     38.61 o 
  -2   0   4      335.39      335.10     17.70 o 
  -1   0   4     3796.94     3623.99     32.60 o 
   0   0   4     1228.05     1100.28     19.29 o 
   1   0   4     3969.94     3778.88     37.42 o 
   2   0   4       10.44        3.86      9.95 o 
   3   0   4      160.34      161.36     18.50 o 
   4   0   4       10.52      -10.32     34.77 o 
  -4   1   4        2.24        4.92     40.77 o 
  -3   1   4        2.44       22.09     26.36 o 
  -2   1   4      577.52      589.22     12.57 o 
  -1   1   4      256.84      270.93      6.66 o 
   0   1   4     3613.35     3385.16     30.86 o 
   1   1   4       32.06       26.07      4.78 o 
   2   1   4       31.69       27.25      5.59 o 
   3   1   4       64.93       73.55     11.12 o 
   4   1   4       20.78       28.92     23.87 o 
  -4   2   4       22.54       29.98     34.96 o 
  -3   2   4       20.01       17.74      7.38 o 
  -2   2   4      736.83      743.56     20.19 o 
  -1   2   4      900.92      921.76     15.77 o 
   0   2   4       32.77       30.37      4.98 o 
   1   2   4       37.29       42.30      4.99 o 
   2   2   4      197.57      218.20      9.05 o 
   3   2   4        0.00        3.75      8.50 o 
   4   2   4        1.97        9.31     25.55 o 
  -4   3   4        5.98       -2.99     31.89 o 
  -3   3   4      143.30      158.63     20.83 o 
  -2   3   4     1770.28     1782.05     28.77 o 
  -1   3   4      621.77      636.62     14.84 o 
   0   3   4     1259.54     1220.37     20.34 o 
   1   3   4     3638.74     3699.93     42.27 o 
   2   3   4        0.84        3.18      6.58 o 
   3   3   4      246.84      257.03     13.57 o 
   4   3   4       14.73       53.80     24.58 o 
  -4   4   4        3.61       47.60     34.67 o 
  -3   4   4       19.95       17.31     13.44 o 
  -2   4   4     4452.88     4481.69     70.75 o 
  -1   4   4      298.65      262.21     12.20 o 
   0   4   4      608.07      597.91     13.22 o 
   1   4   4       64.23       49.81      4.64 o 
   2   4   4       69.03       66.90      7.47 o 
   3   4   4      350.76      379.30     25.62 o 
   4   4   4       16.79       17.52     20.91 o 
  -4   5   4        2.26       -6.43     29.32 o 
  -3   5   4      348.82      347.32     23.42 o 
  -2   5   4       30.15       34.76      8.72 o 
  -1   5   4      405.56      427.80     19.57 o 
   0   5   4     1544.74     1617.19     18.96 o 
   1   5   4      140.46      136.87      6.29 o 
   2   5   4        4.59        6.69      6.70 o 
   3   5   4       71.46       78.73     13.11 o 
   4   5   4      175.75      206.63     31.35 o 
  -4   6   4       44.59       46.63     35.62 o 
  -3   6   4       61.72       64.90     13.47 o 
  -2   6   4       68.94       61.04      9.26 o 
  -1   6   4       54.62       64.65      8.07 o 
   0   6   4      966.27     1074.42     15.53 o 
   1   6   4      160.12      167.14     10.50 o 
   2   6   4       14.43        1.99      7.16 o 
   3   6   4       28.79       21.25     12.83 o 
   4   6   4        3.35      -17.61     33.07 o 
  -4   7   4       54.26       41.29     36.66 o 
  -3   7   4      211.07      208.63     21.51 o 
  -2   7   4      292.67      279.50     15.74 o 
  -1   7   4       22.80       17.99      7.61 o 
   0   7   4       54.18       42.34      5.85 o 
   1   7   4        5.63        2.30     12.61 o 
   2   7   4      103.33      108.12     12.70 o 
   3   7   4      101.48       96.89     13.97 o 
   4   7   4        0.14       -5.89     35.16 o 
  -3   8   4      105.15       52.73     22.03 o 
  -2   8   4        0.07       -8.27      9.47 o 
  -1   8   4      362.75      379.83     13.53 o 
   0   8   4        1.58       16.26      5.95 o 
   1   8   4      588.11      539.77     24.30 o 
   2   8   4        7.69        5.14     10.04 o 
   3   8   4       50.41       44.78     17.40 o 
  -3   9   4       38.84       24.84     21.81 o 
  -2   9   4       18.09        5.46     14.96 o 
  -1   9   4       24.73       23.07      7.11 o 
   0   9   4       22.17       24.74      6.54 o 
   1   9   4       82.79       80.42     14.11 o 
   2   9   4       54.03       41.87     13.40 o 
   3   9   4       19.95       18.34     18.75 o 
  -3  10   4       76.86       59.45     24.07 o 
  -2  10   4        0.60        0.37     16.94 o 
  -1  10   4       31.22       20.64     14.07 o 
   0  10   4        8.61        5.71      8.02 o 
   1  10   4       15.46       28.52     14.73 o 
   2  10   4       24.39       32.55     14.16 o 
   3  10   4        7.87        2.33     21.34 o 
  -3  11   4       17.33        5.04     26.11 o 
  -2  11   4       17.96       15.41     18.29 o 
  -1  11   4       73.69       64.77     15.92 o 
   0  11   4      559.67      565.99     28.55 o 
   1  11   4       32.75       38.98     15.82 o 
   2  11   4       16.07       23.76     17.37 o 
   3  11   4       20.83       18.05     27.09 o 
  -2  12   4       20.86       -4.18     20.72 o 
  -1  12   4      470.79      488.01     38.53 o 
   0  12   4      481.97      531.40     30.26 o 
   1  12   4       77.25      101.92     17.53 o 
   2  12   4       80.48       97.20     23.12 o 
  -2  13   4        9.32       20.92     25.69 o 
  -1  13   4      384.46      291.17     32.89 o 
   0  13   4       25.53       18.16     18.67 o 
   1  13   4        5.44       -6.01     20.05 o 
   2  13   4        1.71       46.45     27.47 o 
  -1  14   4      265.22      280.15     34.50 o 
   0  14   4        1.59       10.55     26.67 o 
   1  14   4        5.80      -17.63     25.83 o 
  -4   1   5        0.03       18.54     36.13 o 
  -3   1   5       84.29      151.53     47.34 o 
  -2   1   5       66.74       65.56      5.08 o 
  -1   1   5       95.57       92.81      4.79 o 
   0   1   5       59.74       64.76      5.16 o 
   1   1   5      655.91      652.01     11.98 o 
   2   1   5      138.05      136.87     10.62 o 
   3   1   5       58.75       70.68     11.60 o 
   4   1   5        2.72       -9.19     25.02 o 
  -4   2   5       23.96       79.50     40.79 o 
  -3   2   5       36.13       43.92      5.30 o 
  -2   2   5       60.50       54.76      6.35 o 
  -1   2   5      456.74      427.81     10.97 o 
   0   2   5     7202.79     7290.56     50.99 o 
   1   2   5      394.45      416.54     11.19 o 
   2   2   5      287.37      256.04     10.64 o 
   3   2   5       13.19       14.64     10.27 o 
   4   2   5       13.89       24.68     21.18 o 
  -4   3   5        0.07      -10.27     37.79 o 
  -3   3   5        8.55       17.46     11.18 o 
  -2   3   5     2043.82     2082.06     30.34 o 
  -1   3   5      106.81      105.31      8.74 o 
   0   3   5      115.56      108.47      7.34 o 
   1   3   5      400.98      396.54     10.08 o 
   2   3   5      228.64      231.26     11.72 o 
   3   3   5        2.74       11.41     10.18 o 
   4   3   5        1.73       20.58     24.41 o 
  -4   4   5      186.93      227.34     46.53 o 
  -3   4   5      719.11      696.71     33.57 o 
  -2   4   5     1009.34     1019.34     27.27 o 
  -1   4   5       18.70       23.77      8.75 o 
   0   4   5        2.34        3.02      5.53 o 
   1   4   5       66.30       81.33      7.81 o 
   2   4   5       79.28       82.06      8.14 o 
   3   4   5      175.72      165.38     14.78 o 
   4   4   5       88.89       72.55     25.48 o 
  -4   5   5      103.66      124.33     31.07 o 
  -3   5   5        3.67       19.62     15.07 o 
  -2   5   5        6.77       10.48      8.59 o 
  -1   5   5     3033.96     3159.00     34.88 o 
   0   5   5      184.16      186.75      8.94 o 
   1   5   5       22.25       38.13      5.52 o 
   2   5   5       65.65       54.65      7.24 o 
   3   5   5       13.96        4.19     12.80 o 
   4   5   5       14.48       42.95     27.10 o 
  -4   6   5        0.84       -2.19     38.71 o 
  -3   6   5      184.11      213.53     19.87 o 
  -2   6   5      139.58      142.73     12.14 o 
  -1   6   5       18.28       10.81      6.57 o 
   0   6   5     2018.58     2045.55     38.54 o 
   1   6   5      286.74      311.31     26.25 o 
   2   6   5      235.02      248.96     11.92 o 
   3   6   5       17.68       12.87     13.31 o 
   4   6   5        0.17       -7.70     33.16 o 
  -4   7   5       63.07       30.29     38.74 o 
  -3   7   5        0.43        1.14     16.87 o 
  -2   7   5        7.43        8.86      9.98 o 
  -1   7   5      124.29      118.53     10.02 o 
   0   7   5      255.21      297.12     11.07 o 
   1   7   5       47.06       55.73      8.86 o 
   2   7   5       91.33       83.92     11.86 o 
   3   7   5        8.66        0.42     14.48 o 
   4   7   5       34.93       31.38     33.86 o 
  -3   8   5        0.73       -7.86     20.53 o 
  -2   8   5       33.89       13.41     10.95 o 
  -1   8   5       38.40       33.30      7.66 o 
   0   8   5        9.99       10.82      5.77 o 
   1   8   5       13.16       13.35     13.33 o 
   2   8   5        3.65       -4.18     13.40 o 
   3   8   5        8.41       12.65     15.25 o 
  -3   9   5       79.23       76.50     22.99 o 
  -2   9   5       16.00        4.03     14.77 o 
  -1   9   5      143.02      139.85     10.55 o 
   0   9   5       32.43       29.79      6.40 o 
   1   9   5      278.29      283.66     20.60 o 
   2   9   5        4.86       13.07     13.70 o 
   3   9   5       47.20       87.13     26.33 o 
  -3  10   5       33.30       21.62     23.65 o 
  -2  10   5       67.13       75.42     16.66 o 
  -1  10   5       22.43       23.01     14.33 o 
   0  10   5      355.09      360.71     17.10 o 
   1  10   5       11.78       12.72     14.33 o 
   2  10   5      121.30      128.96     17.39 o 
   3  10   5        0.65        6.04     20.65 o 
  -3  11   5       33.92       43.81     27.06 o 
  -2  11   5       12.31       -4.00     17.68 o 
  -1  11   5       29.15       40.76     15.26 o 
   0  11   5        0.12       -6.18     14.95 o 
   1  11   5       24.09       37.79     15.65 o 
   2  11   5        3.22        0.89     17.67 o 
   3  11   5       18.94       42.79     24.67 o 
  -2  12   5       39.44       44.05     21.12 o 
  -1  12   5      185.96      178.28     26.46 o 
   0  12   5        0.71      -16.83     17.27 o 
   1  12   5       27.89       27.36     17.65 o 
   2  12   5        7.71        8.61     22.54 o 
  -2  13   5      180.14      161.70     29.58 o 
  -1  13   5        0.05       -9.75     26.14 o 
   0  13   5        0.00      -17.67     19.30 o 
   1  13   5       54.74       33.60     20.49 o 
   2  13   5        1.00        8.79     25.85 o 
  -1  14   5       60.93       62.04     30.40 o 
   0  14   5       83.45      133.39     27.79 o 
   1  14   5        9.95       -5.59     22.86 o 
  -4   0   6        0.31       60.14     57.15 o 
  -3   0   6       59.22       90.70     12.57 o 
  -2   0   6      268.03      281.13     30.13 o 
  -1   0   6     1319.42     1302.23     23.76 o 
   0   0   6       44.49       44.10      8.94 o 
   1   0   6     3443.73     3378.69     41.44 o 
   2   0   6      153.65      155.47     30.20 o 
   3   0   6       35.54       31.44     16.64 o 
   4   0   6        0.01       20.76     25.28 o 
  -4   1   6        0.01       -1.26     40.73 o 
  -3   1   6       33.22       48.17     14.89 o 
  -2   1   6      114.14      105.90      6.34 o 
  -1   1   6      265.61      272.92      7.30 o 
   0   1   6        0.96       -0.12      4.81 o 
   1   1   6       10.09       13.81      5.61 o 
   2   1   6       19.99        5.11      7.97 o 
   3   1   6        4.37       11.00     11.00 o 
   4   1   6       39.05       67.24     19.45 o 
  -4   2   6        0.53      -15.45     40.38 o 
  -3   2   6        2.39        0.84      5.02 o 
  -2   2   6       14.52       17.12      5.59 o 
  -1   2   6       79.89       86.21      5.64 o 
   0   2   6       14.73       13.94      5.04 o 
   1   2   6       23.98       23.97      4.19 o 
   2   2   6       35.72       33.51      8.66 o 
   3   2   6       25.57       31.45     11.12 o 
   4   2   6       12.11        9.64     22.90 o 
  -4   3   6       32.70       68.34     49.89 o 
  -3   3   6      862.32      838.03     30.39 o 
  -2   3   6     1169.76     1175.58     20.97 o 
  -1   3   6     1792.10     1871.07     26.94 o 
   0   3   6     1696.55     1718.17     31.03 o 
   1   3   6        0.00       -0.92      5.42 o 
   2   3   6      455.48      437.83     14.11 o 
   3   3   6        3.27        7.36     11.90 o 
   4   3   6        2.03       13.51     21.71 o 
  -4   4   6        2.68       20.31     37.91 o 
  -3   4   6      833.99      752.72     31.52 o 
  -2   4   6        0.12       -1.32      8.34 o 
  -1   4   6     3923.01     4091.22     76.42 o 
   0   4   6       12.60       17.79      8.32 o 
   1   4   6     4032.33     4014.81     56.22 o 
   2   4   6      749.30      730.53     17.74 o 
   3   4   6       52.55       55.14     12.79 o 
   4   4   6        1.20      -18.43     20.29 o 
  -4   5   6      580.49      556.44     42.46 o 
  -3   5   6        0.44       -5.84     15.84 o 
  -2   5   6      306.48      302.42     17.30 o 
  -1   5   6      176.90      170.17      9.64 o 
   0   5   6     3199.81     3533.23     42.27 o 
   1   5   6      432.06      453.15     19.68 o 
   2   5   6        3.07       -6.88      7.72 o 
   3   5   6       93.24       89.30     13.03 o 
   4   5   6        8.70        7.19     24.82 o 
  -4   6   6       94.38       60.86     52.28 o 
  -3   6   6      431.89      407.05     25.78 o 
  -2   6   6       56.94       54.60     12.00 o 
  -1   6   6      553.49      625.71     21.01 o 
   0   6   6      541.75      550.36     20.24 o 
   1   6   6        8.22       13.96      6.70 o 
   2   6   6       20.79       17.95      7.36 o 
   3   6   6       67.21       63.60     13.73 o 
   4   6   6       34.00       34.42     30.76 o 
  -4   7   6       23.70       21.34     40.43 o 
  -3   7   6       18.14        8.07     16.92 o 
  -2   7   6       34.26       24.46     10.65 o 
  -1   7   6       12.75       10.14      8.30 o 
   0   7   6      643.17      625.98     28.48 o 
   1   7   6        9.24        3.54      8.24 o 
   2   7   6      100.93      102.97     12.31 o 
   3   7   6       47.58       38.71     16.84 o 
   4   7   6        9.93        1.67     32.58 o 
  -3   8   6       31.78       37.10     21.64 o 
  -2   8   6       11.45        8.98     11.55 o 
  -1   8   6      420.95      424.86     17.24 o 
   0   8   6       21.63       26.54      5.13 o 
   1   8   6      418.49      423.45     30.43 o 
   2   8   6       14.94       19.67     15.36 o 
   3   8   6        9.38        2.67     16.23 o 
  -3   9   6        9.53       -3.28     22.45 o 
  -2   9   6       11.32       -6.42     14.29 o 
  -1   9   6       52.15       49.03      9.16 o 
   0   9   6        1.19        4.12      9.81 o 
   1   9   6        1.53       -4.06     14.71 o 
   2   9   6       53.19       57.03     16.05 o 
   3   9   6        0.00       -4.15     20.13 o 
  -3  10   6       28.43       23.48     24.36 o 
  -2  10   6       31.51       36.06     16.29 o 
  -1  10   6       19.00       30.69     11.87 o 
   0  10   6       21.82       28.72     12.11 o 
   1  10   6       54.62       61.67     15.91 o 
   2  10   6        3.17        7.39     16.95 o 
   3  10   6        5.45        9.34     23.33 o 
  -2  11   6       63.38       56.91     17.86 o 
  -1  11   6        6.53       10.15     15.53 o 
   0  11   6      179.24      169.18     18.20 o 
   1  11   6        0.06        5.10     16.45 o 
   2  11   6       28.64       39.04     18.15 o 
  -2  12   6        2.73       -7.23     21.43 o 
  -1  12   6      184.69      215.23     25.92 o 
   0  12   6        0.98        5.41     17.82 o 
   1  12   6      244.98      283.18     27.85 o 
   2  12   6        3.67        9.07     21.86 o 
  -2  13   6       81.29       70.72     28.69 o 
  -1  13   6       15.27        1.07     24.99 o 
   0  13   6        2.00      -16.84     19.70 o 
   1  13   6       62.23       78.68     22.01 o 
  -1  14   6      103.74       67.59     31.46 o 
   0  14   6        0.12       14.39     27.55 o 
   1  14   6        2.79       -5.53     23.01 o 
  -4   1   7        0.79       25.46     42.24 o 
  -3   1   7        1.19        9.15      9.44 o 
  -2   1   7      360.59      361.24     13.46 o 
  -1   1   7       66.70       67.01      4.88 o 
   0   1   7       91.77       88.73      6.20 o 
   1   1   7     1271.65     1226.26     20.37 o 
   2   1   7       44.95       46.56      9.61 o 
   3   1   7       58.44       64.91     13.06 o 
   4   1   7        0.54        9.61     19.73 o 
  -4   2   7        3.78       20.77     37.19 o 
  -3   2   7        5.18       -1.81      9.67 o 
  -2   2   7      459.14      454.45     13.51 o 
  -1   2   7       86.49       80.25      6.05 o 
   0   2   7     3210.68     3190.80     24.51 o 
   1   2   7     1062.64     1070.99     19.20 o 
   2   2   7     1786.66     1887.45     36.42 o 
   3   2   7        0.23        7.07     11.25 o 
   4   2   7       26.36       14.50     23.47 o 
  -4   3   7       51.05       38.99     42.04 o 
  -3   3   7       25.79       33.87      7.38 o 
  -2   3   7      183.52      195.59      8.46 o 
  -1   3   7        0.34        1.65      4.55 o 
   0   3   7       15.10       16.51      5.64 o 
   1   3   7      334.31      323.04     10.83 o 
   2   3   7      327.52      323.36     17.41 o 
   3   3   7      198.11      211.08     16.08 o 
   4   3   7       14.62       12.28     22.57 o 
  -4   4   7        2.87       -7.39     40.56 o 
  -3   4   7      103.05      101.09     15.57 o 
  -2   4   7      244.62      244.82     11.75 o 
  -1   4   7      710.35      836.09     30.10 o 
   0   4   7      165.03      188.41     11.24 o 
   1   4   7       22.90       26.41      7.48 o 
   2   4   7        5.00        5.20      9.33 o 
   3   4   7        8.82       10.75     11.77 o 
   4   4   7        0.09       -1.29     20.92 o 
  -4   5   7       44.87       50.82     35.59 o 
  -3   5   7      903.28      912.84     47.84 o 
  -2   5   7       25.63       18.11     10.35 o 
  -1   5   7       76.40       59.62      8.13 o 
   0   5   7      246.05      244.23     15.66 o 
   1   5   7      720.82      703.01     22.04 o 
   2   5   7       14.48       14.01      8.60 o 
   3   5   7       59.53       51.90     13.57 o 
   4   5   7       21.95       29.93     23.56 o 
  -4   6   7      109.87      116.34     41.15 o 
  -3   6   7      183.76      165.01     19.70 o 
  -2   6   7      197.63      201.56     15.94 o 
  -1   6   7      106.45      111.99      9.58 o 
   0   6   7     1211.81     1242.36     40.30 o 
   1   6   7      197.96      199.74     16.75 o 
   2   6   7      241.98      258.26     12.00 o 
   3   6   7      239.89      232.94     20.72 o 
   4   6   7       47.79       51.01     32.94 o 
  -3   7   7       15.31       25.58     17.33 o 
  -2   7   7       68.63       58.64     11.96 o 
  -1   7   7        8.21       10.59      7.56 o 
   0   7   7      267.14      290.67     15.34 o 
   1   7   7      129.37      138.77     11.80 o 
   2   7   7       21.32       30.71     11.62 o 
   3   7   7      158.29      138.21     19.40 o 
  -3   8   7        6.44       11.01     21.76 o 
  -2   8   7        0.12        5.14     11.48 o 
  -1   8   7       63.88       59.92      9.64 o 
   0   8   7       38.45       35.86     10.07 o 
   1   8   7        5.17        6.34      9.46 o 
   2   8   7        0.35       23.73     15.42 o 
   3   8   7        4.39       -3.72     17.77 o 
  -3   9   7       19.36       28.63     23.24 o 
  -2   9   7        0.87        1.81     14.88 o 
  -1   9   7      206.89      222.24     12.65 o 
   0   9   7       11.38        0.16     10.73 o 
   1   9   7      177.67      185.94     19.85 o 
   2   9   7       35.45       27.68     16.47 o 
   3   9   7        0.11        1.72     22.18 o 
  -3  10   7        4.39       -6.13     24.87 o 
  -2  10   7       52.62       49.58     16.23 o 
  -1  10   7       20.93       23.08     12.81 o 
   0  10   7      468.28      452.45     22.11 o 
   1  10   7       19.38       12.38     16.00 o 
   2  10   7       65.44       52.78     17.69 o 
   3  10   7        3.76        0.64     23.83 o 
  -2  11   7        0.16       17.47     18.75 o 
  -1  11   7       44.94       33.45     17.96 o 
   0  11   7        9.75        4.93     15.60 o 
   1  11   7       99.55      114.35     18.01 o 
   2  11   7        1.18       -0.77     18.41 o 
  -2  12   7       11.13       20.58     22.68 o 
  -1  12   7       29.16       34.60     22.79 o 
   0  12   7       13.87        3.79     19.32 o 
   1  12   7       17.48       17.86     18.86 o 
   2  12   7       15.45       10.39     19.89 o 
  -1  13   7       99.64       96.14     25.17 o 
   0  13   7       10.45        1.23     24.14 o 
   1  13   7       33.42       41.35     22.51 o 
   0  14   7       70.34       96.08     28.00 o 
  -4   0   8        1.64        9.54     64.12 o 
  -3   0   8      102.71       81.88     44.57 o 
  -2   0   8      210.69      203.89      8.87 o 
  -1   0   8     1591.84     1560.29     27.93 o 
   0   0   8      668.46      622.35     22.80 o 
   1   0   8     2027.74     1924.07     68.82 o 
   2   0   8      177.61      194.26     23.62 o 
   3   0   8       95.03       64.08     22.13 o 
   4   0   8      460.50      494.14     59.79 o 
  -4   1   8       64.28       94.98     42.05 o 
  -3   1   8        1.68        3.83     28.00 o 
  -2   1   8       78.53       78.79      6.85 o 
  -1   1   8       49.83       50.17      5.51 o 
   0   1   8       21.09       26.14      5.48 o 
   1   1   8      662.69      719.30     15.50 o 
   2   1   8      519.72      512.81     19.18 o 
   3   1   8       64.50       56.10     14.98 o 
   4   1   8       33.86       33.31     20.40 o 
  -4   2   8        0.08        1.27     43.65 o 
  -3   2   8        0.50        2.83     27.83 o 
  -2   2   8      437.24      436.08      8.73 o 
  -1   2   8        4.76        8.35      5.22 o 
   0   2   8       11.73       14.41      5.23 o 
   1   2   8     1013.68     1146.25     30.46 o 
   2   2   8      135.49      151.15     15.58 o 
   3   2   8       13.72       16.76     12.65 o 
   4   2   8        2.23        1.85     20.63 o 
  -4   3   8        8.74        0.62     42.58 o 
  -3   3   8       57.71       31.75     28.32 o 
  -2   3   8      326.48      338.60     11.20 o 
  -1   3   8      891.17      948.17     20.21 o 
   0   3   8      243.36      258.01     14.59 o 
   1   3   8      169.21      192.04      9.76 o 
   2   3   8        5.20       11.82     10.79 o 
   3   3   8       14.11        9.14     13.46 o 
   4   3   8        0.00      -25.48     26.58 o 
  -4   4   8        3.26      -12.92     42.52 o 
  -3   4   8        0.03      -20.19     19.26 o 
  -2   4   8      613.92      638.46     19.48 o 
  -1   4   8      920.97      855.68     19.51 o 
   0   4   8      776.91      817.82     20.06 o 
   1   4   8      752.53      715.70     17.37 o 
   2   4   8       15.53       14.16     10.92 o 
   3   4   8       11.60       16.78     12.92 o 
   4   4   8       11.13       -8.30     22.76 o 
  -4   5   8      266.96      165.41     44.28 o 
  -3   5   8      216.83      169.67     20.92 o 
  -2   5   8       21.12       18.63      8.81 o 
  -1   5   8      356.88      369.53     15.99 o 
   0   5   8       38.15       33.38      8.64 o 
   1   5   8       21.68       21.29      9.34 o 
   2   5   8      214.90      221.98     14.36 o 
   3   5   8        0.05       -3.34     14.16 o 
   4   5   8        2.81        2.97     28.12 o 
  -4   6   8      135.76      105.66     38.37 o 
  -3   6   8        5.54        9.68     17.81 o 
  -2   6   8       24.23       26.55     11.85 o 
  -1   6   8        1.22        6.09      7.47 o 
   0   6   8      271.13      285.68     13.66 o 
   1   6   8       42.57       37.67     10.29 o 
   2   6   8       14.07        8.33     10.81 o 
   3   6   8       45.27       61.93     22.61 o 
   4   6   8        1.20        2.99     38.57 o 
  -3   7   8        4.49        1.40     17.56 o 
  -2   7   8      227.39      242.26     17.83 o 
  -1   7   8       92.09       96.38     10.35 o 
   0   7   8        4.64        2.98      4.03 o 
   1   7   8       35.93       48.73     12.05 o 
   2   7   8      353.62      386.86     22.41 o 
   3   7   8        0.12      -16.02     20.33 o 
  -3   8   8       29.58        0.57     21.89 o 
  -2   8   8        0.04       -5.73     11.25 o 
  -1   8   8        6.70        1.13      9.30 o 
   0   8   8      137.80      126.19     15.68 o 
   1   8   8      396.26      388.28     17.18 o 
   2   8   8      116.79      170.26     21.39 o 
   3   8   8       33.08       28.74     19.94 o 
  -3   9   8        0.60       -2.94     23.51 o 
  -2   9   8        2.49        1.53     14.86 o 
  -1   9   8       15.68       15.89     13.07 o 
   0   9   8       47.45       40.73     11.70 o 
   1   9   8        0.03       14.16     18.01 o 
   2   9   8      129.40      148.07     21.14 o 
   3   9   8      138.19      132.67     20.82 o 
  -3  10   8        0.02       -1.85     26.62 o 
  -2  10   8       17.33       20.17     16.70 o 
  -1  10   8        1.50        9.17     13.10 o 
   0  10   8       64.91       39.43     14.02 o 
   1  10   8       28.71       19.64     18.12 o 
   2  10   8        4.50       15.62     16.75 o 
   3  10   8        0.19       13.78     24.37 o 
  -2  11   8       16.04        3.01     18.54 o 
  -1  11   8       72.05       50.63     18.57 o 
   0  11   8        0.04       -4.62     16.13 o 
   1  11   8       91.48       62.32     17.92 o 
   2  11   8       37.87       61.39     18.69 o 
  -2  12   8       20.05       20.98     24.19 o 
  -1  12   8      128.19      150.65     26.19 o 
   0  12   8        6.07       28.45     20.33 o 
   1  12   8        5.04        0.70     18.54 o 
   2  12   8       22.46       39.47     20.21 o 
  -1  13   8        0.37       -4.28     25.36 o 
   0  13   8       14.55       47.32     25.57 o 
   1  13   8       10.96       11.87     21.93 o 
   0  14   8       16.13       -6.80     28.88 o 
  -4   1   9       32.67        3.67     39.43 o 
  -3   1   9      334.41      279.69     43.28 o 
  -2   1   9       19.39       21.26      4.69 o 
  -1   1   9       50.05       49.16      5.86 o 
   0   1   9       76.82       75.43      6.87 o 
   1   1   9       99.52      109.97      9.26 o 
   2   1   9      156.55      165.44     12.60 o 
   3   1   9        0.39        2.54     15.71 o 
   4   1   9      280.76      284.90     25.12 o 
  -4   2   9       16.89       12.99     42.28 o 
  -3   2   9      151.93      168.13     57.47 o 
  -2   2   9     1317.70     1387.08     19.61 o 
  -1   2   9     1204.23     1202.43     22.49 o 
   0   2   9      402.87      370.14     13.50 o 
   1   2   9     1199.53     1270.61     36.78 o 
   2   2   9       66.73       52.16     12.63 o 
   3   2   9       52.79       51.61     16.07 o 
   4   2   9      131.47      123.81     21.56 o 
  -4   3   9        0.34       -9.43     45.31 o 
  -3   3   9        0.64       34.93     31.57 o 
  -2   3   9      438.90      444.91     13.53 o 
  -1   3   9       37.05       37.22      6.60 o 
   0   3   9        0.14       -4.62      8.05 o 
   1   3   9       28.05       34.54      7.28 o 
   2   3   9       23.96       26.85     11.99 o 
   3   3   9      152.74      130.43     17.19 o 
   4   3   9       17.03       10.93     21.25 o 
  -4   4   9       41.02       71.16     40.55 o 
  -3   4   9        2.15       -6.21     20.22 o 
  -2   4   9        9.55       11.22      7.94 o 
  -1   4   9       27.88       25.77      6.16 o 
   0   4   9       18.34       18.76      8.74 o 
   1   4   9       10.49        8.69      6.54 o 
   2   4   9        2.36        7.75     11.31 o 
   3   4   9        8.32       -3.12     13.01 o 
   4   4   9       21.17       11.03     24.19 o 
  -4   5   9       61.73       11.91     48.21 o 
  -3   5   9       10.67       22.10     21.29 o 
  -2   5   9       56.20       44.05      9.50 o 
  -1   5   9       84.21       87.81      9.25 o 
   0   5   9      241.00      262.54     13.80 o 
   1   5   9      391.62      372.20     13.57 o 
   2   5   9        6.12        6.15     10.50 o 
   3   5   9       17.31       28.22     14.95 o 
   4   5   9        0.10      -25.81     33.22 o 
  -4   6   9        0.36       14.22     47.47 o 
  -3   6   9        5.09        2.29     22.79 o 
  -2   6   9      134.21      144.68     13.67 o 
  -1   6   9     1247.32     1292.07     29.07 o 
   0   6   9      355.61      374.37     16.70 o 
   1   6   9      454.97      411.48     19.91 o 
   2   6   9       40.16       63.19     11.49 o 
   3   6   9        3.09        4.33     18.78 o 
  -3   7   9        9.69       20.75     24.33 o 
  -2   7   9      146.61      144.46     16.06 o 
  -1   7   9      329.94      338.44     16.10 o 
   0   7   9        0.46        1.39      5.26 o 
   1   7   9      154.93      160.81     14.24 o 
   2   7   9       16.91       25.01     13.49 o 
   3   7   9        1.76       -5.26     22.96 o 
  -3   8   9        6.59       46.01     27.64 o 
  -2   8   9      123.58      128.17     17.64 o 
  -1   8   9       99.87       96.88     10.32 o 
   0   8   9        0.05       -4.49     13.99 o 
   1   8   9       18.84       23.80      9.14 o 
   2   8   9      465.68      490.76     29.27 o 
   3   8   9       45.56       39.83     21.26 o 
  -3   9   9        9.74        1.93     27.94 o 
  -2   9   9      126.50      114.73     16.18 o 
  -1   9   9        3.34       15.04     12.92 o 
   0   9   9      196.26      221.25     18.27 o 
   1   9   9       47.47       67.00     19.18 o 
   2   9   9       28.50       58.13     18.93 o 
   3   9   9      178.23      205.56     24.43 o 
  -3  10   9        2.46       21.76     32.87 o 
  -2  10   9       64.04       67.98     16.33 o 
  -1  10   9      303.10      280.74     20.01 o 
   0  10   9       68.68       85.66     15.47 o 
   1  10   9       40.94       60.89     21.51 o 
   2  10   9        4.16        1.52     17.39 o 
   3  10   9      371.56      364.50     31.69 o 
  -2  11   9        3.96        0.08     21.51 o 
  -1  11   9       15.54        6.83     18.26 o 
   0  11   9       53.97       30.38     17.24 o 
   1  11   9       31.97       20.12     17.95 o 
   2  11   9        2.97       16.66     18.80 o 
  -2  12   9        0.83       -3.19     24.03 o 
  -1  12   9       27.07       21.05     21.86 o 
   0  12   9       86.47       77.98     20.59 o 
   1  12   9        6.48        5.68     19.14 o 
   2  12   9       19.38       24.51     20.37 o 
  -1  13   9       36.98       35.02     25.71 o 
   0  13   9      107.54      131.86     26.71 o 
   1  13   9       13.45       -5.94     22.36 o 
  -4   0  10        0.43       -3.17     70.34 o 
  -3   0  10      238.47      171.95     48.04 o 
  -2   0  10      155.49      146.00     10.94 o 
  -1   0  10     1011.62      991.59     33.43 o 
   0   0  10    14258.03    15023.07    174.54 o 
   1   0  10     1424.92     1466.25     46.15 o 
   2   0  10       73.61       85.62     21.00 o 
   3   0  10      193.10      205.70     28.83 o 
   4   0  10      331.28      288.19     35.90 o 
  -4   1  10       20.99       51.51     40.97 o 
  -3   1  10       22.32       23.65     29.67 o 
  -2   1  10       48.34       43.36      5.41 o 
  -1   1  10      135.76      123.44      8.58 o 
   0   1  10       39.68       41.62      8.96 o 
   1   1  10     1467.77     1426.58     55.10 o 
   2   1  10      126.74      109.97     15.04 o 
   3   1  10      548.19      512.80     29.86 o 
   4   1  10      317.49      335.99     27.42 o 
  -4   2  10       10.04      -10.81     41.04 o 
  -3   2  10      198.70      220.01     78.42 o 
  -2   2  10       14.92        7.13      5.65 o 
  -1   2  10       27.44       22.16      7.04 o 
   0   2  10        9.27       13.09      9.11 o 
   1   2  10      353.07      375.94     16.22 o 
   2   2  10        0.63       14.43     13.07 o 
   3   2  10      114.32       99.38     17.61 o 
   4   2  10        0.95      -18.86     22.28 o 
  -4   3  10        0.58        3.99     42.02 o 
  -3   3  10        5.38        7.40     31.12 o 
  -2   3  10        6.83        2.25      7.97 o 
  -1   3  10      438.05      448.52     16.74 o 
   0   3  10       63.76       63.29      9.97 o 
   1   3  10      100.88       89.00     10.23 o 
   2   3  10      156.80      137.88     14.48 o 
   3   3  10       69.21       56.47     16.73 o 
   4   3  10        9.55        4.70     23.09 o 
  -4   4  10        8.39       -9.30     51.54 o 
  -3   4  10        8.00        1.55     32.60 o 
  -2   4  10      105.73      107.91     10.03 o 
  -1   4  10      318.41      326.75     14.83 o 
   0   4  10     1302.43     1262.29     26.52 o 
   1   4  10       13.72        9.73      6.90 o 
   2   4  10      260.28      298.92     18.43 o 
   3   4  10        0.51       -2.95     14.49 o 
   4   4  10        0.49        6.47     23.36 o 
  -4   5  10        7.82      -19.65     51.25 o 
  -3   5  10       29.30       30.11     22.56 o 
  -2   5  10        0.15       -4.81      9.89 o 
  -1   5  10       35.28       39.41      8.91 o 
   0   5  10       58.10       83.64     10.61 o 
   1   5  10        3.85        6.80      8.21 o 
   2   5  10       28.83       22.06      7.55 o 
   3   5  10       18.60       14.07     15.22 o 
   4   5  10        0.70        5.44     30.75 o 
  -3   6  10        0.42       14.08     24.34 o 
  -2   6  10       33.73       43.68     11.28 o 
  -1   6  10        8.95        9.05     12.56 o 
   0   6  10       16.46       20.88      8.94 o 
   1   6  10       21.62       16.11     10.14 o 
   2   6  10        0.07        3.68      9.80 o 
   3   6  10       12.07       28.48     23.73 o 
  -3   7  10       16.52       27.12     24.97 o 
  -2   7  10      156.73      172.28     14.86 o 
  -1   7  10      268.88      274.45     19.29 o 
   0   7  10        7.06        6.42      7.02 o 
   1   7  10       98.58      109.86     13.98 o 
   2   7  10       43.01       46.76     15.02 o 
   3   7  10       16.95       22.67     24.11 o 
  -3   8  10       19.60       43.07     27.87 o 
  -2   8  10       99.13       91.74     14.29 o 
  -1   8  10      541.63      544.94     28.49 o 
   0   8  10      442.10      453.47     24.44 o 
   1   8  10        0.21        0.21     12.31 o 
   2   8  10      352.11      360.67     26.42 o 
   3   8  10       79.70       91.77     27.05 o 
  -3   9  10       12.27       21.35     28.55 o 
  -2   9  10      139.25      125.96     16.71 o 
  -1   9  10       43.98       37.36     13.38 o 
   0   9  10      115.94       97.09     20.27 o 
   1   9  10      119.78      100.67     19.04 o 
   2   9  10      500.77      554.45     32.16 o 
   3   9  10       13.34       -1.23     24.01 o 
  -2  10  10       87.31       73.46     17.18 o 
  -1  10  10        5.31       11.91     16.43 o 
   0  10  10       28.29       21.27     15.18 o 
   1  10  10        0.14       13.60     19.37 o 
   2  10  10      319.15      314.27     26.64 o 
  -2  11  10       18.58       -9.76     20.46 o 
  -1  11  10       33.95       44.27     18.88 o 
   0  11  10       25.80       32.50     18.66 o 
   1  11  10       40.04       62.07     20.04 o 
   2  11  10        9.41       16.35     19.09 o 
  -2  12  10       49.49       41.55     25.45 o 
  -1  12  10       80.27       97.83     24.68 o 
   0  12  10       96.28      148.15     30.52 o 
   1  12  10        2.97       -1.19     19.71 o 
   2  12  10        8.58       12.77     21.64 o 
  -1  13  10        9.16        1.92     26.06 o 
   0  13  10       14.88       23.25     26.37 o 
   1  13  10        9.83       -0.70     22.27 o 
  -4   1  11        4.69       25.35     48.36 o 
  -3   1  11      150.10      128.20     32.35 o 
  -2   1  11       77.11       81.24      6.72 o 
  -1   1  11      203.69      213.39     10.63 o 
   0   1  11        1.40       11.58      9.61 o 
   1   1  11       16.82       17.81      8.75 o 
   2   1  11      505.52      517.15     25.39 o 
   3   1  11      661.73      690.80     32.62 o 
   4   1  11       64.44       44.37     22.40 o 
  -4   2  11       21.31       -2.21     45.28 o 
  -3   2  11       76.90       94.63     32.46 o 
  -2   2  11       72.88       78.04      7.06 o 
  -1   2  11     1209.23     1201.99     32.20 o 
   0   2  11     1138.39     1158.31     26.75 o 
   1   2  11     1093.48     1047.50     38.04 o 
   2   2  11       14.45        7.19     12.96 o 
   3   2  11      178.34      183.69     19.60 o 
   4   2  11        3.76       13.32     22.92 o 
  -4   3  11        9.89      -12.47     47.60 o 
  -3   3  11       10.46        2.70     36.20 o 
  -2   3  11       41.17       42.88     10.17 o 
  -1   3  11       21.17       26.79      9.20 o 
   0   3  11        7.55        2.27      9.55 o 
   1   3  11       47.25       40.30      9.88 o 
   2   3  11       61.17       62.45     12.91 o 
   3   3  11        0.07        0.11     16.22 o 
   4   3  11       24.27       45.45     24.04 o 
  -4   4  11        0.37       10.57     53.95 o 
  -3   4  11        8.22       40.26     37.12 o 
  -2   4  11       14.26       13.39     11.17 o 
  -1   4  11        0.18        4.72      7.89 o 
   0   4  11       47.63       46.08     10.38 o 
   1   4  11        0.25        1.74      7.60 o 
   2   4  11       90.17       97.29     14.69 o 
   3   4  11       67.69       82.12     16.38 o 
   4   4  11        0.34        2.56     26.49 o 
  -3   5  11        0.07       31.62     23.28 o 
  -2   5  11       59.80       62.11     10.41 o 
  -1   5  11       24.68       31.41      7.80 o 
   0   5  11      686.31      666.46     21.48 o 
   1   5  11       14.85       13.00      8.92 o 
   2   5  11       21.02       22.16      7.18 o 
   3   5  11        8.72       18.79     18.85 o 
  -3   6  11       66.62       93.35     26.36 o 
  -2   6  11       26.90       29.05     11.21 o 
  -1   6  11      520.37      562.44     32.18 o 
   0   6  11        1.81       -3.74      9.63 o 
   1   6  11      188.12      186.78     15.03 o 
   2   6  11       38.86       32.25      9.69 o 
   3   6  11      124.34      169.15     33.92 o 
  -3   7  11        2.37       11.14     25.46 o 
  -2   7  11       15.70       22.23     12.75 o 
  -1   7  11        9.54        3.48     10.84 o 
   0   7  11       78.11       66.78     10.36 o 
   1   7  11      388.26      387.40     19.92 o 
   2   7  11       92.64       75.74     13.24 o 
   3   7  11        1.44        6.24     25.22 o 
  -3   8  11       15.20       24.73     35.17 o 
  -2   8  11        0.73       -5.70     12.99 o 
  -1   8  11        0.41       12.17     14.02 o 
   0   8  11        7.44        3.83      5.27 o 
   1   8  11        9.83        6.72     12.94 o 
   2   8  11      339.05      372.52     31.36 o 
   3   8  11       10.23       -6.20     25.42 o 
  -3   9  11       20.65       14.87     30.98 o 
  -2   9  11       75.32       47.57     14.63 o 
  -1   9  11       51.44       39.36     13.85 o 
   0   9  11      354.61      388.27     24.15 o 
   1   9  11        7.95       -8.45     17.61 o 
   2   9  11       19.33       32.65     19.73 o 
   3   9  11       21.34       19.31     28.02 o 
  -2  10  11        4.96        6.02     17.85 o 
  -1  10  11        4.08       17.98     17.32 o 
   0  10  11        2.00        0.27     15.73 o 
   1  10  11      304.55      317.44     26.46 o 
   2  10  11        2.66       27.58     20.72 o 
  -2  11  11        0.61       -3.64     21.31 o 
  -1  11  11       70.17       65.08     20.55 o 
   0  11  11        1.97       -6.12     18.27 o 
   1  11  11      114.94       98.58     19.80 o 
   2  11  11       16.83       10.16     20.62 o 
  -1  12  11        9.61        2.25     23.92 o 
   0  12  11       13.07        0.37     21.78 o 
   1  12  11       21.21       22.88     18.28 o 
  -1  13  11        0.08       -2.26     27.14 o 
   0  13  11       42.72       75.04     29.85 o 
  -4   0  12      437.25      434.62     87.37 o 
  -3   0  12       43.90       43.98     43.08 o 
  -2   0  12      386.37      383.85     25.25 o 
  -1   0  12       26.49       32.43     13.70 o 
   0   0  12       89.34       64.60     16.60 o 
   1   0  12       46.47       26.33     13.16 o 
   2   0  12       40.08       45.55     19.26 o 
   3   0  12     1083.19     1148.13     97.20 o 
   4   0  12        4.21      -16.41     31.73 o 
  -4   1  12        0.00       47.79     55.04 o 
  -3   1  12      145.65      211.55     63.02 o 
  -2   1  12       14.12       29.17      7.21 o 
  -1   1  12       92.80      104.24     13.05 o 
   0   1  12      441.79      534.78     22.05 o 
   1   1  12      360.69      333.74     15.51 o 
   2   1  12      285.93      292.23     21.06 o 
   3   1  12      208.38      265.59     22.99 o 
   4   1  12        0.02       13.65     23.71 o 
  -4   2  12        0.90       55.01     55.54 o 
  -3   2  12        0.01       27.06     32.78 o 
  -2   2  12        9.24       14.00      7.18 o 
  -1   2  12      358.80      353.14     19.76 o 
   0   2  12      107.57      129.19     16.30 o 
   1   2  12       41.52       47.21     11.62 o 
   2   2  12      211.18      198.18     17.04 o 
   3   2  12       94.10      101.13     18.32 o 
   4   2  12        0.17       -4.06     23.77 o 
  -4   3  12        1.40       84.33     53.11 o 
  -3   3  12       34.71       30.99     39.14 o 
  -2   3  12       27.02       27.65      8.91 o 
  -1   3  12       10.19       16.58      9.26 o 
   0   3  12      123.64      129.24     12.88 o 
   1   3  12       96.87       99.73     11.51 o 
   2   3  12       82.24       82.21     14.87 o 
   3   3  12       19.93       30.86     16.54 o 
   4   3  12        2.37        6.60     22.15 o 
  -4   4  12        2.97       57.91     48.97 o 
  -3   4  12        0.15       -9.53     40.09 o 
  -2   4  12      187.84      184.72     16.94 o 
  -1   4  12       24.73       21.42      9.73 o 
   0   4  12     1843.10     1856.34     44.10 o 
   1   4  12       30.21       29.12      8.89 o 
   2   4  12        5.22        4.97     13.38 o 
   3   4  12       16.04       14.75     16.13 o 
  -3   5  12       11.54        2.38     40.32 o 
  -2   5  12        4.92       13.18     10.74 o 
  -1   5  12       46.71       44.88      9.53 o 
   0   5  12       29.10       29.53     10.73 o 
   1   5  12      149.64      144.14     11.96 o 
   2   5  12       18.27       25.42     12.81 o 
   3   5  12       14.90       36.46     19.14 o 
  -3   6  12       11.97       23.58     25.13 o 
  -2   6  12        9.41       13.27     12.42 o 
  -1   6  12        8.21        9.89      9.30 o 
   0   6  12        1.10        2.27     11.12 o 
   1   6  12        8.90        6.77      9.62 o 
   2   6  12       79.75       76.71     18.53 o 
   3   6  12       11.00       17.22     26.35 o 
  -3   7  12       36.50       86.12     26.91 o 
  -2   7  12      133.29      119.96     14.81 o 
  -1   7  12      203.68      199.01     15.48 o 
   0   7  12       12.55        9.55     10.03 o 
   1   7  12     1215.86     1209.86     32.93 o 
   2   7  12       10.25        9.67     16.70 o 
   3   7  12       21.43       39.78     25.76 o 
  -3   8  12       22.23       29.28     35.77 o 
  -2   8  12      192.45      209.77     16.57 o 
  -1   8  12        9.67       20.58     15.99 o 
   0   8  12      248.01      270.88     14.65 o 
   1   8  12      677.71      687.74     26.50 o 
   2   8  12      520.71      577.27     37.52 o 
   3   8  12        2.99        6.99     27.22 o 
  -3   9  12       62.48       35.56     32.73 o 
  -2   9  12       13.91       12.13     14.61 o 
  -1   9  12       11.15        2.74     13.34 o 
   0   9  12       28.73       36.30     14.72 o 
   1   9  12       62.35       47.67     16.93 o 
   2   9  12      228.10      201.89     26.27 o 
   3   9  12       34.85       25.44     29.39 o 
  -2  10  12       16.54        8.63     22.02 o 
  -1  10  12        1.53       12.56     16.30 o 
   0  10  12       16.00       14.53     16.36 o 
   1  10  12      227.43      200.07     21.79 o 
   2  10  12       32.38       45.67     23.72 o 
  -2  11  12       38.34       30.95     22.44 o 
  -1  11  12       97.13       74.41     22.47 o 
   0  11  12       16.81       11.38     18.16 o 
   1  11  12       22.38       42.20     21.54 o 
   2  11  12        2.76      -10.27     23.51 o 
  -1  12  12        1.69        3.85     23.61 o 
   0  12  12       17.85       45.34     25.83 o 
   1  12  12       20.45        6.98     20.90 o 
   0  13  12       13.16       10.73     27.17 o 
  -4   1  13        2.95        3.62     50.42 o 
  -3   1  13        8.77        0.31     39.73 o 
  -2   1  13       23.91       24.56      8.98 o 
  -1   1  13      784.60      783.44     56.27 o 
   0   1  13      513.51      550.28     26.15 o 
   1   1  13        2.62        5.15      9.67 o 
   2   1  13      293.49      294.03     26.24 o 
   3   1  13       87.85       90.22     18.65 o 
   4   1  13       14.62        4.24     24.61 o 
  -4   2  13       33.38       81.37     52.17 o 
  -3   2  13       82.01       64.69     40.73 o 
  -2   2  13      123.98      125.67     12.41 o 
  -1   2  13     1951.05     1999.37     69.37 o 
   0   2  13       89.50       90.59     13.15 o 
   1   2  13      301.56      276.69     18.88 o 
   2   2  13      293.90      293.79     20.62 o 
   3   2  13      203.48      258.10     23.00 o 
  -3   3  13        4.98      -12.91     35.66 o 
  -2   3  13      118.95      122.58     15.86 o 
  -1   3  13        0.80       12.93     11.26 o 
   0   3  13       19.00       14.57     14.11 o 
   1   3  13       16.29        8.18     11.45 o 
   2   3  13     1570.07     1479.70     42.37 o 
   3   3  13       64.89       65.93     17.69 o 
  -3   4  13        0.72       35.17     39.20 o 
  -2   4  13       37.59       50.26     14.01 o 
  -1   4  13      168.20      172.16     16.11 o 
   0   4  13       21.52       16.99     11.29 o 
   1   4  13       35.55       31.04     10.57 o 
   2   4  13      457.34      405.09     22.77 o 
   3   4  13        2.28       10.57     17.45 o 
  -3   5  13       10.00      -18.45     38.88 o 
  -2   5  13       77.49       85.14     14.80 o 
  -1   5  13       82.41       84.78     11.55 o 
   0   5  13      432.28      449.16     21.47 o 
   1   5  13       78.35       78.31     11.46 o 
   2   5  13      133.27      124.69     14.93 o 
   3   5  13       14.50       15.68     19.54 o 
  -3   6  13      116.21      128.28     35.71 o 
  -2   6  13        5.66       13.22     12.95 o 
  -1   6  13      147.92      155.93     13.31 o 
   0   6  13       28.13       22.71     12.28 o 
   1   6  13     1637.31     1589.83     46.70 o 
   2   6  13       58.08       68.43     18.37 o 
   3   6  13       27.58       25.62     27.47 o 
  -3   7  13       14.79       33.85     30.73 o 
  -2   7  13      141.18      159.26     15.58 o 
  -1   7  13        4.17        0.71     10.87 o 
   0   7  13      266.68      278.12     16.89 o 
   1   7  13       16.43       12.79     14.08 o 
   2   7  13      108.03      115.04     18.53 o 
   3   7  13        2.14       -3.71     28.10 o 
  -3   8  13       19.19       28.39     36.64 o 
  -2   8  13       23.39       18.29     14.42 o 
  -1   8  13       18.22       17.91     16.80 o 
   0   8  13       19.28        3.14     13.71 o 
   1   8  13      168.98      144.49     15.78 o 
   2   8  13       42.17       56.89     21.55 o 
   3   8  13       28.51       -1.18     28.10 o 
  -2   9  13      139.94      144.93     20.22 o 
  -1   9  13        7.17        9.57     16.17 o 
   0   9  13       44.22       39.96     15.77 o 
   1   9  13       47.48       56.89     17.31 o 
   2   9  13       56.96       60.53     24.22 o 
  -2  10  13        2.65        8.50     22.25 o 
  -1  10  13      140.44      142.04     18.48 o 
   0  10  13       87.01       81.73     17.36 o 
   1  10  13      128.35      148.21     20.74 o 
   2  10  13        0.08       -6.31     24.81 o 
  -2  11  13       11.28       16.48     26.18 o 
  -1  11  13       11.67       -4.17     21.10 o 
   0  11  13       27.70       22.62     19.23 o 
   1  11  13        8.98       -0.20     19.72 o 
   2  11  13        2.57       -7.60     26.43 o 
  -1  12  13        0.84       27.54     25.01 o 
   0  12  13       13.87        9.26     24.04 o 
   1  12  13        0.20        8.05     19.43 o 
  -3   0  14       12.44       -6.39     50.22 o 
  -2   0  14      452.20      436.98     21.06 o 
  -1   0  14       14.83        9.91     16.18 o 
   0   0  14      803.01      859.08     54.86 o 
   1   0  14      545.58      517.05     24.87 o 
   2   0  14        0.07      -15.15     21.23 o 
   3   0  14        7.09       17.43     26.36 o 
  -3   1  14       27.10       87.44     50.47 o 
  -2   1  14        7.59       17.21     10.31 o 
  -1   1  14        5.01        7.78     11.73 o 
   0   1  14      240.42      260.05     18.72 o 
   1   1  14       22.83       17.63     10.11 o 
   2   1  14       39.43       23.50     15.02 o 
   3   1  14       57.31       60.37     19.15 o 
  -3   2  14        0.82       37.12     37.77 o 
  -2   2  14       35.09       47.54     12.00 o 
  -1   2  14      270.03      288.96     19.87 o 
   0   2  14        0.58        6.09     13.98 o 
   1   2  14       32.60       40.38     12.34 o 
   2   2  14      966.99      913.65     32.43 o 
   3   2  14        6.23       -2.74     19.55 o 
  -3   3  14       27.82       87.81     45.55 o 
  -2   3  14      190.42      201.04     20.58 o 
  -1   3  14      374.51      394.09     22.46 o 
   0   3  14       45.15       44.06     15.53 o 
   1   3  14     1674.94     1636.25     47.75 o 
   2   3  14      240.88      252.78     22.52 o 
   3   3  14        5.36       10.90     17.18 o 
  -3   4  14        0.89       -0.46     42.18 o 
  -2   4  14      562.36      595.46     30.79 o 
  -1   4  14       68.38       61.98     11.96 o 
   0   4  14      161.72      173.30     16.85 o 
   1   4  14       19.99       14.09     12.18 o 
   2   4  14      192.84      206.42     17.68 o 
   3   4  14        5.48       24.83     20.07 o 
  -3   5  14       35.19       28.11     44.30 o 
  -2   5  14        1.22       -1.59     15.83 o 
  -1   5  14       91.15       93.75     13.05 o 
   0   5  14      605.06      585.15     29.01 o 
   1   5  14       21.56       19.37     11.77 o 
   2   5  14       27.36       30.21     13.93 o 
   3   5  14       80.43       89.91     21.73 o 
  -3   6  14        9.24      -25.94     45.05 o 
  -2   6  14        5.28        3.48     14.42 o 
  -1   6  14        0.43        1.76     10.65 o 
   0   6  14      615.29      627.87     26.28 o 
   1   6  14      499.55      440.29     24.62 o 
   2   6  14       15.48       17.24     19.08 o 
   3   6  14       33.83       38.65     27.58 o 
  -3   7  14        3.08       24.34     31.49 o 
  -2   7  14       68.81       86.79     16.06 o 
  -1   7  14       84.62       75.10     12.08 o 
   0   7  14       17.90       33.37     14.39 o 
   1   7  14      180.54      161.18     17.86 o 
   2   7  14       45.84       43.29     25.39 o 
   3   7  14        2.50       -4.67     27.90 o 
  -3   8  14       25.49      -24.76     37.99 o 
  -2   8  14       21.18       38.68     16.18 o 
  -1   8  14       87.92       87.93     18.72 o 
   0   8  14        6.45       23.85     15.04 o 
   1   8  14       21.83       25.14     15.16 o 
   2   8  14       16.99       30.45     22.66 o 
  -2   9  14        7.37        6.19     19.28 o 
  -1   9  14       17.23       32.44     17.45 o 
   0   9  14       20.54       11.24     16.44 o 
   1   9  14       33.05       44.17     18.45 o 
   2   9  14        0.58        0.74     24.32 o 
  -2  10  14        4.18       14.83     27.95 o 
  -1  10  14       11.12       25.35     18.22 o 
   0  10  14       17.20       10.58     18.96 o 
   1  10  14        0.10      -15.32     19.18 o 
   2  10  14        0.12        1.41     26.22 o 
  -1  11  14       45.33       53.53     21.65 o 
   0  11  14      177.25      182.76     24.20 o 
   1  11  14      130.24      129.18     22.23 o 
  -1  12  14       33.98       37.29     25.90 o 
   0  12  14      297.96      359.94     30.87 o 
  -3   1  15        7.85       40.86     63.49 o 
  -2   1  15       55.54       49.07     13.90 o 
  -1   1  15        3.83        0.85     12.99 o 
   0   1  15       77.49       63.04     13.63 o 
   1   1  15       37.10       33.51     11.66 o 
   2   1  15      104.58       93.69     16.69 o 
   3   1  15        0.23       -2.65     20.94 o 
  -3   2  15       34.43       41.02     47.56 o 
  -2   2  15       30.24       18.44     13.08 o 
  -1   2  15      207.82      201.55     18.51 o 
   0   2  15      466.29      491.10     24.83 o 
   1   2  15        5.19       -1.15     12.89 o 
   2   2  15      214.86      213.26     18.26 o 
   3   2  15       19.20       16.11     18.40 o 
  -3   3  15        1.07        2.70     42.40 o 
  -2   3  15      112.78      108.90     14.10 o 
  -1   3  15      123.88      123.84     16.66 o 
   0   3  15        2.19        2.08     14.94 o 
   1   3  15      285.89      295.82     20.28 o 
   2   3  15        0.24        8.95     14.64 o 
   3   3  15       23.94       46.52     19.17 o 
  -3   4  15       17.12       26.05     45.19 o 
  -2   4  15      125.25      116.80     17.79 o 
  -1   4  15        1.02        9.30     11.44 o 
   0   4  15      157.03      142.06     19.77 o 
   1   4  15       51.97       43.56     15.59 o 
   2   4  15       23.12       13.73     13.83 o 
   3   4  15      145.42      164.24     21.79 o 
  -3   5  15       21.23       18.19     37.72 o 
  -2   5  15       41.69       45.85     18.03 o 
  -1   5  15      612.14      634.81     42.82 o 
   0   5  15      205.69      195.32     21.02 o 
   1   5  15      212.31      187.37     21.37 o 
   2   5  15        3.37        6.89     17.08 o 
   3   5  15       71.55       53.92     21.53 o 
  -3   6  15        8.12      -17.90     49.85 o 
  -2   6  15       32.41       18.73     26.32 o 
  -1   6  15       22.45       12.44     11.78 o 
   0   6  15     1475.83     1564.62     46.85 o 
   1   6  15       47.75       45.31     14.33 o 
   2   6  15       49.48       59.42     18.32 o 
   3   6  15        2.31       21.60     28.33 o 
  -3   7  15        0.09      -15.65     39.73 o 
  -2   7  15        6.20       23.11     16.99 o 
  -1   7  15        5.56       12.37     11.91 o 
   0   7  15      219.86      227.61     22.14 o 
   1   7  15       30.91       13.90     15.27 o 
   2   7  15      111.28      124.57     25.27 o 
   3   7  15       18.28       20.07     26.98 o 
  -2   8  15       18.36       38.72     18.73 o 
  -1   8  15       13.73       19.50     17.82 o 
   0   8  15        4.55       11.01     15.63 o 
   1   8  15       51.54       52.44     16.34 o 
   2   8  15        6.84      -10.14     25.49 o 
  -2   9  15        6.55       29.95     22.72 o 
  -1   9  15       40.45       45.68     18.91 o 
   0   9  15       59.54       63.80     16.96 o 
   1   9  15       86.95      100.22     20.75 o 
   2   9  15        0.02       -9.37     24.21 o 
  -2  10  15        4.34       40.89     29.09 o 
  -1  10  15       41.21       45.73     18.69 o 
   0  10  15       35.19       63.00     22.91 o 
   1  10  15       44.08       56.04     20.62 o 
   2  10  15       29.30       41.68     26.17 o 
  -1  11  15       23.80        6.72     23.10 o 
   0  11  15       14.57       28.04     24.90 o 
   1  11  15        6.02       24.26     23.58 o 
  -3   0  16       21.83      294.01     70.09 o 
  -2   0  16      287.96      268.62     25.77 o 
  -1   0  16      189.36      209.07     27.33 o 
   0   0  16       66.92       79.44     21.68 o 
   1   0  16       37.09       32.31     18.35 o 
   2   0  16       45.65       53.41     23.62 o 
   3   0  16        8.48       19.57     29.72 o 
  -3   1  16       12.58       -2.67     44.73 o 
  -2   1  16       45.55       33.72     14.00 o 
  -1   1  16        1.34       -4.10     13.18 o 
   0   1  16        7.57        1.39     13.50 o 
   1   1  16      147.68      139.66     15.75 o 
   2   1  16      104.49      117.16     16.13 o 
   3   1  16        0.13        8.75     21.37 o 
  -3   2  16        6.24       26.81     47.98 o 
  -2   2  16      102.81       96.62     15.33 o 
  -1   2  16       13.66       13.34     13.05 o 
   0   2  16        0.01        2.12     14.27 o 
   1   2  16       93.37       78.54     14.38 o 
   2   2  16        1.31       -3.42     14.88 o 
   3   2  16        4.90        4.54     19.17 o 
  -3   3  16       52.55       86.88     34.41 o 
  -2   3  16      196.71      210.82     22.91 o 
  -1   3  16      742.66      728.67     31.96 o 
   0   3  16      118.67      115.83     18.05 o 
   1   3  16       19.72       26.48     15.06 o 
   2   3  16       45.14       50.01     14.59 o 
   3   3  16       77.09       79.91     19.93 o 
  -3   4  16       87.92       63.88     35.76 o 
  -2   4  16       12.15       28.75     21.05 o 
  -1   4  16     1134.46     1195.44     70.26 o 
   0   4  16      338.95      327.43     29.97 o 
   1   4  16     2267.58     2200.01     53.62 o 
   2   4  16      136.54      131.95     16.30 o 
   3   4  16        3.20       -2.75     22.74 o 
  -3   5  16        5.94      -15.78     38.54 o 
  -2   5  16       65.03       79.22     27.79 o 
  -1   5  16        0.05       -2.80     12.60 o 
   0   5  16     2063.71     2221.73     73.14 o 
   1   5  16      818.25      793.74     34.66 o 
   2   5  16       55.39       59.88     18.21 o 
   3   5  16       96.38       64.45     22.90 o 
  -3   6  16       43.70       36.73     42.10 o 
  -2   6  16       21.85       23.48     25.77 o 
  -1   6  16      116.96       90.88     13.06 o 
   0   6  16      154.28      163.11     21.82 o 
   1   6  16        4.96        7.40     17.52 o 
   2   6  16       12.71        8.46     17.99 o 
   3   6  16       17.33       14.74     29.60 o 
  -2   7  16       26.56       16.04     23.28 o 
  -1   7  16       90.15       78.92     18.73 o 
   0   7  16       72.02       62.38     19.46 o 
   1   7  16        0.46      -14.21     16.38 o 
   2   7  16        0.60        0.19     25.23 o 
  -2   8  16       23.64       41.07     21.99 o 
  -1   8  16       91.90      122.99     19.99 o 
   0   8  16       39.49       47.89     16.30 o 
   1   8  16      198.71      183.31     20.09 o 
   2   8  16        3.84        4.09     26.26 o 
  -2   9  16        3.87       20.42     24.19 o 
  -1   9  16      101.02       94.78     19.50 o 
   0   9  16       22.76       29.21     19.34 o 
   1   9  16        3.99       26.39     24.82 o 
   2   9  16        0.08       -6.39     29.89 o 
  -1  10  16       26.62       33.00     20.37 o 
   0  10  16        3.31       10.91     23.17 o 
   1  10  16       23.03       21.67     24.46 o 
  -1  11  16        2.41       27.21     26.01 o 
   0  11  16       52.06       48.72     25.08 o 
   1  11  16        8.14       11.77     23.68 o 
  -3   1  17        5.11       12.04     48.78 o 
  -2   1  17       30.49       24.46     14.30 o 
  -1   1  17       51.73       45.38     14.42 o 
   0   1  17       20.96       13.25     14.48 o 
   1   1  17       32.08       23.82     13.76 o 
   2   1  17        4.17       11.77     15.76 o 
   3   1  17       38.11       45.00     21.99 o 
  -3   2  17        5.72       20.34     37.83 o 
  -2   2  17       50.75       54.02     14.71 o 
  -1   2  17       71.35       58.06     15.41 o 
   0   2  17      484.10      514.67     27.22 o 
   1   2  17       13.06       13.89     14.56 o 
   2   2  17       20.27       25.95     15.64 o 
   3   2  17       11.78        7.87     19.63 o 
  -3   3  17        1.08       10.13     35.66 o 
  -2   3  17      162.03      168.86     36.69 o 
  -1   3  17        0.90       -7.77     14.79 o 
   0   3  17       41.71       42.69     15.32 o 
   1   3  17       20.71       21.28     16.39 o 
   2   3  17      175.16      131.03     18.54 o 
   3   3  17       17.02       43.88     23.33 o 
  -3   4  17       24.81       34.06     36.75 o 
  -2   4  17       31.37       27.22     32.44 o 
  -1   4  17      908.58      952.53     54.14 o 
   0   4  17      477.28      552.59     32.15 o 
   1   4  17       77.57       85.87     17.65 o 
   2   4  17        0.29       11.98     14.82 o 
   3   4  17       11.19       -8.91     23.29 o 
  -3   5  17      164.63      134.52     38.97 o 
  -2   5  17       22.73       25.90     35.26 o 
  -1   5  17       78.26       79.33     14.24 o 
   0   5  17      195.11      216.13     27.14 o 
   1   5  17      183.62      215.43     21.99 o 
   2   5  17       36.56       34.61     19.35 o 
   3   5  17        8.82        5.18     26.42 o 
  -3   6  17       40.72       36.39     44.65 o 
  -2   6  17       46.80       54.54     31.30 o 
  -1   6  17      127.02      107.74     15.46 o 
   0   6  17      113.76      124.95     22.70 o 
   1   6  17       29.27       22.25     19.40 o 
   2   6  17      155.89      170.23     21.06 o 
  -2   7  17        0.77        7.81     23.87 o 
  -1   7  17        3.83        6.93     19.75 o 
   0   7  17      461.31      494.55     35.40 o 
   1   7  17       25.47       36.16     17.32 o 
   2   7  17       11.72       19.47     25.42 o 
  -2   8  17        0.89       13.58     26.91 o 
  -1   8  17        0.35        7.30     20.82 o 
   0   8  17       43.34       44.16     20.15 o 
   1   8  17        2.60       32.30     21.92 o 
   2   8  17       14.48       20.94     26.55 o 
  -2   9  17        9.52       14.40     26.43 o 
  -1   9  17      139.23      120.95     21.56 o 
   0   9  17        3.37       13.09     20.74 o 
   1   9  17       26.28       70.00     23.84 o 
   2   9  17        5.60       25.57     29.38 o 
  -1  10  17        5.16        3.55     21.48 o 
   0  10  17      140.79      168.24     25.81 o 
   1  10  17        0.74       -8.22     24.42 o 
   0  11  17        5.02       24.14     26.74 o 
  -3   0  18      121.63      124.99     74.83 o 
  -2   0  18        5.07       24.05     18.55 o 
  -1   0  18      354.99      406.12     37.54 o 
   0   0  18        2.42        1.19     21.97 o 
   1   0  18      258.51      297.96     28.30 o 
   2   0  18       14.33       16.03     21.35 o 
   3   0  18        0.22        7.65     30.55 o 
  -3   1  18        3.43       30.08     46.88 o 
  -2   1  18       28.51       62.61     17.83 o 
  -1   1  18        2.56       10.77     14.44 o 
   0   1  18      158.29      143.61     18.48 o 
   1   1  18        3.20       15.76     13.67 o 
   2   1  18       23.09        7.41     15.98 o 
   3   1  18        2.07       -0.38     20.80 o 
  -3   2  18        3.20       38.49     48.65 o 
  -2   2  18      164.25      165.68     22.64 o 
  -1   2  18      110.01      117.88     17.07 o 
   0   2  18      123.07      142.28     18.46 o 
   1   2  18      265.35      251.20     20.32 o 
   2   2  18        7.93       -3.38     16.12 o 
   3   2  18        7.10       -0.35     20.42 o 
  -3   3  18        0.31      -11.11     37.27 o 
  -2   3  18      116.77      115.46     34.91 o 
  -1   3  18      325.66      337.97     23.62 o 
   0   3  18       12.74       14.26     16.65 o 
   1   3  18        5.05       19.71     16.44 o 
   2   3  18      459.09      407.15     24.56 o 
   3   3  18        2.50       15.87     24.16 o 
  -3   4  18        1.14      -17.65     40.28 o 
  -2   4  18      205.10      144.41     38.82 o 
  -1   4  18      194.68      196.73     20.51 o 
   0   4  18       88.57       62.17     17.00 o 
   1   4  18      181.96      252.58     23.77 o 
   2   4  18       69.50       73.27     19.56 o 
   3   4  18       21.00       47.28     24.26 o 
  -2   5  18        3.02       -0.99     35.03 o 
  -1   5  18      212.38      233.25     21.42 o 
   0   5  18        0.27       18.85     16.55 o 
   1   5  18        2.40        3.27     17.91 o 
   2   5  18       57.78       71.15     19.53 o 
  -2   6  18       12.73       -0.21     29.43 o 
  -1   6  18       68.55       62.51     20.42 o 
   0   6  18      332.56      319.19     31.59 o 
   1   6  18       18.22       20.06     18.43 o 
   2   6  18        9.98        9.22     21.15 o 
  -2   7  18       89.78       96.40     28.13 o 
  -1   7  18      219.06      227.70     25.53 o 
   0   7  18      150.86      131.53     20.46 o 
   1   7  18        2.19        7.12     20.57 o 
   2   7  18        5.26       13.51     26.26 o 
  -2   8  18        4.21        4.27     27.23 o 
  -1   8  18        4.89       20.48     22.56 o 
   0   8  18        0.50        2.44     18.27 o 
   1   8  18      111.70      110.22     25.83 o 
   2   8  18        1.23       -4.08     26.88 o 
  -1   9  18        0.03       -3.93     23.93 o 
   0   9  18        7.54       -3.10     19.93 o 
   1   9  18       64.99       68.43     24.91 o 
  -1  10  18        0.07        5.31     23.48 o 
   0  10  18        1.17       14.98     28.18 o 
  -3   1  19      157.23      176.19     50.93 o 
  -2   1  19       20.33       13.94     19.07 o 
  -1   1  19       20.64       15.75     15.57 o 
   0   1  19        4.03       10.04     15.28 o 
   1   1  19      278.20      259.26     19.97 o 
   2   1  19        9.98        7.17     16.34 o 
   3   1  19       39.88       39.57     21.82 o 
  -3   2  19       26.16       24.09     49.98 o 
  -2   2  19      800.09      768.92     52.41 o 
  -1   2  19        2.76        9.52     15.16 o 
   0   2  19      246.85      268.17     23.13 o 
   1   2  19       22.40       33.17     15.87 o 
   2   2  19       72.61       40.96     17.01 o 
   3   2  19        7.90       21.10     20.34 o 
  -3   3  19        1.11      -46.54     42.54 o 
  -2   3  19      374.16      345.65     73.32 o 
  -1   3  19      136.06      113.73     17.22 o 
   0   3  19        3.20       -7.12     16.29 o 
   1   3  19      204.86      169.91     19.41 o 
   2   3  19        0.33       -2.90     16.49 o 
  -2   4  19        9.04        7.84     34.57 o 
  -1   4  19        1.69       -6.10     15.94 o 
   0   4  19        6.45        0.74     17.03 o 
   1   4  19       24.07       13.81     16.53 o 
   2   4  19        9.52        1.40     19.84 o 
  -2   5  19       11.57       17.28     36.70 o 
  -1   5  19       44.45       43.85     15.43 o 
   0   5  19      202.22      227.50     22.71 o 
   1   5  19       18.25       34.85     18.27 o 
   2   5  19        5.01       17.20     21.29 o 
  -2   6  19       32.53       15.16     31.57 o 
  -1   6  19      538.05      561.79     41.29 o 
   0   6  19      391.95      413.54     36.50 o 
   1   6  19        1.00       -1.12     19.38 o 
   2   6  19       62.82       74.67     23.41 o 
  -2   7  19        0.01        8.18     29.41 o 
  -1   7  19      304.66      317.69     31.28 o 
   0   7  19        3.28       11.46     21.95 o 
   1   7  19        0.60        7.64     22.30 o 
   2   7  19        0.18       -2.23     26.33 o 
  -1   8  19       72.07       47.96     23.19 o 
   0   8  19        0.51       11.13     19.26 o 
   1   8  19       13.52       28.65     28.06 o 
  -1   9  19        1.91       -8.17     24.68 o 
   0   9  19        3.35        5.97     24.24 o 
   1   9  19       12.75       25.29     26.40 o 
  -2   0  20       28.13       52.90     27.65 o 
  -1   0  20      442.21      442.69     41.01 o 
   0   0  20       60.09       46.45     24.24 o 
   1   0  20        1.48      -16.67     19.79 o 
   2   0  20        7.81       15.87     23.18 o 
  -2   1  20       97.77      101.68     25.87 o 
  -1   1  20       56.38       36.64     16.21 o 
   0   1  20       99.81       86.98     17.91 o 
   1   1  20       91.02       80.20     15.98 o 
   2   1  20       95.98      124.31     17.68 o 
  -2   2  20       23.77        4.72     25.61 o 
  -1   2  20        0.41       -9.94     15.91 o 
   0   2  20        0.14       10.47     17.07 o 
   1   2  20       77.13       61.85     16.78 o 
   2   2  20       11.72       -3.60     17.42 o 
  -2   3  20       97.21       62.63     32.91 o 
  -1   3  20        9.91        4.97     15.14 o 
   0   3  20        8.17       17.09     16.71 o 
   1   3  20       37.52       44.03     17.39 o 
   2   3  20       12.43        7.00     19.89 o 
  -2   4  20       11.35       -2.42     33.87 o 
  -1   4  20       64.41       51.27     17.20 o 
   0   4  20      304.56      294.48     25.45 o 
   1   4  20       14.73        8.05     18.81 o 
   2   4  20       23.56       27.17     21.47 o 
  -2   5  20        1.70       12.71     39.64 o 
  -1   5  20        3.69       13.11     22.57 o 
   0   5  20       10.79        1.76     17.74 o 
   1   5  20       24.94       14.45     19.65 o 
   2   5  20       34.89       57.21     22.22 o 
  -2   6  20       59.59       24.42     35.82 o 
  -1   6  20       93.04      102.01     24.87 o 
   0   6  20        0.07       -7.14     19.61 o 
   1   6  20        0.30      -14.01     20.31 o 
   2   6  20        0.72        3.96     26.70 o 
  -1   7  20       43.30       53.24     25.46 o 
   0   7  20       70.43       49.62     25.07 o 
   1   7  20       16.19        2.59     24.18 o 
  -1   8  20      329.93      313.19     29.58 o 
   0   8  20       42.17       69.90     21.42 o 
   1   8  20       82.48       84.97     30.32 o 
   0   9  20        8.54       36.49     26.18 o 
  -2   1  21       97.02       39.03     26.83 o 
  -1   1  21        3.04        5.18     17.92 o 
   0   1  21      160.98      136.69     20.26 o 
   1   1  21       28.52       41.06     17.26 o 
   2   1  21        2.01       -7.71     17.47 o 
  -2   2  21       17.46       20.55     31.60 o 
  -1   2  21       88.23       84.17     16.89 o 
   0   2  21        0.85        2.13     17.68 o 
   1   2  21      189.91      164.02     19.95 o 
   2   2  21        0.45       14.38     18.14 o 
  -2   3  21        4.51      -25.70     35.79 o 
  -1   3  21       69.31       64.08     17.75 o 
   0   3  21       22.24       29.13     18.38 o 
   1   3  21       18.11       25.59     17.25 o 
   2   3  21        8.49       27.55     22.17 o 
  -2   4  21       21.80       -8.13     37.09 o 
  -1   4  21        0.93       13.24     25.54 o 
   0   4  21        5.71        8.65     18.73 o 
   1   4  21       15.62        9.66     20.50 o 
   2   4  21        0.03       19.21     21.46 o 
  -2   5  21        1.96       -1.63     33.64 o 
  -1   5  21        2.89       14.41     25.11 o 
   0   5  21       30.80       39.07     19.08 o 
   1   5  21       17.25       25.06     20.50 o 
   2   5  21        1.85       -6.56     22.25 o 
  -1   6  21        9.43        6.79     26.24 o 
   0   6  21       92.88       76.23     22.10 o 
   1   6  21      112.30      139.79     24.59 o 
  -1   7  21       14.83        8.85     28.55 o 
   0   7  21        0.09        4.53     21.88 o 
   1   7  21       18.05       29.17     25.59 o 
   0   8  21        3.03        0.58     25.43 o 
  -2   0  22       18.40       17.04     61.37 o 
  -1   0  22       74.78      114.60     83.72 o 
   0   0  22      638.02      592.92     47.15 o 
   1   0  22       17.50       -7.02     27.53 o 
   2   0  22       15.83       -3.96     26.72 o 
  -2   1  22        0.00       -5.68     29.06 o 
  -1   1  22      128.58      113.43     19.36 o 
   0   1  22      236.99      212.77     22.34 o 
   1   1  22       77.71       85.80     18.02 o 
   2   1  22        8.14       27.22     18.92 o 
  -2   2  22        9.02       -3.37     33.31 o 
  -1   2  22       82.39       66.58     17.02 o 
   0   2  22        0.06       18.55     18.41 o 
   1   2  22        0.13        4.39     18.06 o 
   2   2  22        0.87       10.39     18.70 o 
  -2   3  22        1.62      -32.01     35.10 o 
  -1   3  22       21.76       25.83     17.65 o 
   0   3  22       14.05       20.96     18.60 o 
   1   3  22       28.99       35.08     19.51 o 
   2   3  22        0.37        6.22     23.89 o 
  -2   4  22       16.78      -31.59     40.83 o 
  -1   4  22       18.48       24.34     27.03 o 
   0   4  22       61.20       80.38     20.32 o 
   1   4  22        0.28        3.21     19.44 o 
  -1   5  22        1.09        6.71     26.00 o 
   0   5  22        5.51       27.60     19.78 o 
   1   5  22        2.69       16.95     21.45 o 
  -1   6  22        0.20       13.34     27.82 o 
   0   6  22        3.90        1.24     23.13 o 
   1   6  22        5.30        7.78     23.59 o 
   0   7  22       53.84       52.79     29.95 o 
  -2   1  23       61.43       13.50     44.96 o 
  -1   1  23       68.60       41.20     18.14 o 
   0   1  23        0.02        8.34     19.54 o 
   1   1  23       11.10       18.21     22.75 o 
  -2   2  23        7.87       17.82     29.42 o 
  -1   2  23        8.93       17.67     18.15 o 
   0   2  23        9.86       11.84     19.42 o 
   1   2  23      125.59      116.53     20.25 o 
  -1   3  23        0.15        2.16     23.24 o 
   0   3  23       16.51       31.62     20.06 o 
   1   3  23       25.68        5.58     20.01 o 
  -1   4  23        5.10      -16.57     28.63 o 
   0   4  23        1.83       21.94     20.40 o 
   1   4  23        2.33       -4.57     21.24 o 
  -1   5  23        0.69        6.68     27.83 o 
   0   5  23       20.97       15.49     21.44 o 
   1   5  23       24.97       15.77     21.78 o 
   0   6  23        0.05      -18.39     28.47 o 
  -1   0  24      120.38       91.56     25.85 o 
   0   0  24       88.65       85.43     28.27 o 
   1   0  24        0.38      -21.18     32.83 o 
  -1   1  24       38.92       62.29     18.21 o 
   0   1  24        0.28       32.18     20.91 o 
   1   1  24       52.50       52.92     22.66 o 
  -1   2  24       13.16        3.23     19.91 o 
   0   2  24        1.63       11.04     20.51 o 
   1   2  24        0.01       -2.00     23.63 o 
  -1   3  24        0.57        2.20     25.70 o 
   0   3  24        2.62        0.10     20.92 o 
   1   3  24       22.87       38.81     23.34 o 
  -1   4  24        8.45       32.33     31.93 o 
   0   4  24       35.70       38.09     21.76 o 
   0   5  24       28.03        4.35     23.98 o 
   0   1  25       14.94       21.73     21.79 o 
   0   2  25       29.85       33.25     22.12 o 
                                                 
